# Supplementary material for: Paradoxical facilitation alongside interhemispheric inhibition
Source: Exp Brain Res. 2021 Sep 2;239(11):3303–13. doi: 10.1007/s00221-021-06183-9 (PMC8541949; doi:10.1007/s00221-021-06183-9)
Supplement: Supplementary file 8 — Supplementary file8 (CSV 774 kb) [file 221_2021_6183_MOESM8_ESM.csv]

Subject	Trial	Block	Condition	IHI	ActualIHI	TPower	CPower	TestMagTemp	CondMagTemp	TestMagPower	CondMagPower	Cond_Dist_to_Target	Cond_Target_Error	Cond_Angular_Error	Cond_Twist_Error	Test_Dist_to_Target	Test_Target_Error	Test_Angular_Error	Test_Twist_Error	Date	Time	Test_EMG	Cond_EMG	Inhibition_ratio	Inhibition	Cond_Target_Norm	Cond_Angular_Norm	Cond_Twist_Norm	Test_Target_Norm	Test_Angular_Norm	Test_Twist_Norm	Experimenter	Cond_EMG_scaled	Hands	IHIms
S03	1	A	AA	IHI 0.01 S	0.010050058	1.3	1.2	25.6	29	67	66	19.923	0.838	2.475	-1.361	22.815	2.226	5.756	6.187	19/05/2023	18:44:00	599.945	540.927	0.8362879073531083	117.44549999999992	-0.37781369191712944	0.18912443780325552	1.3691204754736226	0.8530315888805116	-0.6160943008133355	-0.3110703226499775	Michel	1.520900374772981	Both active	10 ms
S03	3	A	AA	IHI 0.05 S	0.050045967	1.3	1.2	25.6	29	67	66	19.851	1.062	2.512	-1.368	22.901	2.193	5.743	6.178	19/05/2023	19:03:00	241.998	278.874	0.3373309236740659	475.3925	-0.04704366818223577	0.27987473541986124	1.3394888873205293	0.8034075864717852	-0.637024789484012	-0.33511698705925314	Michel	0.26044861935327723	Both active	50 ms
S03	4	A	AA	IHI 0.05 S	0.050050974	1.3	1.2	25.6	29.2	67	66	19.878	1.012	2.461	-1.353	22.91	2.404	5.704	6.161	19/05/2023	19:12:00	405.075	652.701	0.5646506330931341	312.3155	-0.12087626276591744	0.15478648735372838	1.4029851476485862	1.1207004503578843	-0.699816255496043	-0.38053846427677296	Michel	2.058523430072031	Both active	50 ms
S03	6	A	AA	IHI 0.01 S	0.010041952	1.3	1.2	25.8	29.2	67	66	19.957	1.038	2.452	-1.363	22.93	2.251	5.72	6.129	19/05/2023	19:30:00	925.725	734.942	1.2904059922733853	-208.33450000000005	-0.08248331358240298	0.13271209063617584	1.3606543074298818	0.8906255300992435	-0.6740556540552102	-0.4660377155097498	Michel	2.4540953671132857	Both active	10 ms
S03	7	A	AA	IHI 0.01 S	0.01010108	1.3	1.2	26	29.2	67	66	19.808	1.037	2.532	-1.38	22.869	2.581	5.748	6.16	19/05/2023	19:40:00	681.858	529.712	0.9504697929509799	35.53250000000003	-0.08395996547407676	0.3289289503477564	1.288691879058085	1.386865554186508	-0.628974601533752	-0.383210315877802	Michel	1.466957216568221	Both active	10 ms
S03	8	A	AA	IHI 0.01 S	0.010065794	1.3	1.2	26	29.4	67	66	19.923	0.891	2.495	-1.444	22.871	2.404	5.735	6.109	19/05/2023	19:49:00	532.619	20.187	0.7424394384927039	184.77149999999995	-0.2995511416584269	0.23817865273115066	1.017774501658378	1.1207004503578843	-0.6499050902044284	-0.5194747475303592	Michel	-0.9838129737376508	Both active	10 ms
S03	10	A	AA	IHI 0.01 S	0.010049105	1.3	1.2	26.4	29.5	67	66	19.833	0.947	2.512	-1.414	22.82	2.589	5.777	6.133	19/05/2023	20:07:00	621.639	251.959	0.866528062470858	95.75149999999996	-0.2168586357247036	0.27987473541986124	1.1447670223144906	1.3988956153765024	-0.5822835114222426	-0.4553503091056265	Michel	0.1309898495734184	Both active	10 ms
S03	14	A	AA	IHI 0.05 S	0.050049067	1.3	1.2	27	29.9	67	66	19.867	0.901	2.519	-1.399	22.772	2.632	5.734	6.14	19/05/2023	20:44:00	705.421	769.334	0.9833152237170691	11.969499999999925	-0.2847846227416906	0.2970437106446248	1.2082632826425466	1.463557194272722	-0.6515151277944811	-0.43664734789841375	Michel	2.619517845666839	Both active	50 ms
S03	16	A	AA	IHI 0.01 S	0.01005888	1.3	1.2	27.2	30.1	67	66	19.782	1.008	2.556	-1.434	22.807	2.437	5.695	6.134	19/05/2023	21:02:00	798.929	544.291	1.113659854709534	-81.5385	-0.12678287033261196	0.38779400826123056	1.060105341877082	1.1703244527666106	-0.7143065938065106	-0.4526784575045951	Michel	1.5370809172786266	Both active	10 ms
S03	17	A	AA	IHI 0.01 S	0.010072947	1.3	1.2	27.4	30.1	67	66	19.868	0.946	2.526	-1.383	22.836	2.553	5.704	6.115	19/05/2023	21:11:00	573.389	36.261	0.7992704113031884	144.00149999999996	-0.21833528761637722	0.3142126858693873	1.2759926269924733	1.344760340021528	-0.699816255496043	-0.5034436379241753	Michel	-0.9064984552371325	Both active	10 ms
S03	18	A	AA	IHI 0.01 S	0.010198116	1.3	1.2	27.6	30.1	67	66	19.871	0.937	2.536	-1.382	22.84	2.513	5.69	6.124	19/05/2023	21:21:00	870.369	29.532	1.2132429966663902	-152.97850000000005	-0.23162515464143976	0.3387397933333354	1.2802257110143442	1.2846100340715565	-0.7223567817567708	-0.4793969735149021	Michel	-0.9388643501599885	Both active	10 ms
S03	19	A	AA	IHI 0.05 S	0.050045967	1.3	1.2	27.8	30.3	67	66	19.804	1.023	2.563	-1.42	22.839	2.583	5.705	6.16	19/05/2023	21:30:00	279.027	210.838	0.38894716336500135	438.3635	-0.10463309195750763	0.4049629834859941	1.1193685181832682	1.389873069484007	-0.6982062179059905	-0.383210315877802	Michel	-0.06679852390299156	Both active	50 ms
S03	20	A	AA	IHI 0.05 S	0.050048113	1.3	1.2	27.8	30.5	67	66	19.844	1.091	2.58	-1.421	22.893	2.446	5.675	6.129	19/05/2023	21:39:00	580.121	343.546	0.8086544218246547	137.2695	-0.004220763323700574	0.4466590661747047	1.1151354341613973	1.1838582716053547	-0.7465073456075524	-0.4660377155097498	Michel	0.5715152201039004	Both active	50 ms
S03	22	A	AA	IHI 0.05 S	0.050061941	1.3	1.2	28.2	30.7	67	66	19.581	0.761	2.48	-1.399	22.706	2.181	5.607	6.155	19/05/2023	21:57:00	405.823	475.133	0.5656933009288525	311.5675	-0.49151588757599907	0.20138799153522904	1.2082632826425466	0.7853624946867938	-0.8559899017310915	-0.39656957388295433	Michel	1.2044370532460988	Both active	50 ms
S03	23	A	AA	IHI 0.01 S	0.01004982	1.3	1.2	28.4	30.7	67	66	19.769	0.834	2.446	-1.4	22.795	2.047	5.55	5.97	19/05/2023	22:07:00	744.321	172.334	1.0375395269382575	-26.930500000000052	-0.38372029948382397	0.11799582615780785	1.2040301986206765	0.5838589697543896	-0.9477620443640591	-0.8908621200736025	Michel	-0.25199935881302987	Both active	10 ms
S03	25	A	AA	IHI 0.05 S	0.055899858	1.3	1.2	28.6	30.9	67	66	19.668	0.637	2.528	-1.499	22.684	2.3	5.653	6.109	19/05/2023	22:25:00	345.604	679.242	0.4817515704487305	371.7865	-0.6746207221435294	0.31911810736217733	0.7849548804555041	0.9643096548879585	-0.781928172588698	-0.5194747475303592	Michel	2.18618329292647	Both active	50 ms
S03	26	A	AA	IHI 0.01 S	0.010051012	1.3	1.2	28.8	30.9	67	66	19.676	0.872	2.546	-1.511	22.677	2.397	5.658	6.075	19/05/2023	22:34:00	792.197	527.469	1.1042758441880678	-74.80650000000003	-0.32760752760022593	0.3632669007972824	0.73415787219306	1.110174146816639	-0.7738779846384365	-0.6103177019653965	Michel	1.4561685849272692	Both active	10 ms
S03	27	A	AA	IHI 0.01 S	0.010045052	1.3	1.2	29	31.1	67	66	19.71	0.952	2.545	-1.444	22.99	2.293	5.534	6.023	19/05/2023	22:43:00	574.885	606.72	0.8013557469746254	142.50549999999998	-0.20947537626633542	0.36081419005088794	1.017774501658378	0.953783351346714	-0.9735226458048919	-0.749253985218985	Michel	1.8373588863882977	Both active	10 ms
S03	28	A	AA	IHI 0.05 S	0.050039053	1.3	1.2	29	31.1	67	66	19.799	0.944	2.543	-1.485	22.88	2.375	5.579	5.982	19/05/2023	22:53:00	513.544	691.952	0.7158500147409256	203.8465	-0.22128859139972448	0.355908768558099	0.84421805676169	1.0770914785441552	-0.9010709542525497	-0.858799900861235	Michel	2.247317268921343	Both active	50 ms
S03	29	A	AA	IHI 0.01 S	0.010081053	1.3	1.2	29.2	31.3	67	66	19.754	0.868	2.524	-1.508	22.899	2.316	5.566	5.991	19/05/2023	23:02:00	859.896	705.41	1.1986442530253747	-142.50549999999998	-0.33351413516692047	0.30930726437659833	0.7468571242586708	0.9883697772679471	-0.9220014429232262	-0.8347532364519618	Michel	2.3120490587670552	Both active	10 ms
S03	30	A	AA	IHI 0.05 S	0.050042152	1.3	1.2	29.4	31.5	67	66	19.724	0.851	2.557	-1.535	22.892	2.456	5.598	6.013	19/05/2023	23:11:00	598.449	649.336	0.8342025716816712	118.94150000000002	-0.3586172173253722	0.39024671900762503	0.63256385566816975	1.1988958480928473	-0.8704802400415604	-0.7759725012292896	Michel	2.0423380776548203	Both active	50 ms
S03	33	A	AA	IHI 0.01 S	0.010060072	1.3	1.2	29.7	31.5	67	66	19.519	0.807	2.55	-1.591	22.64	2.088	5.56	6.014	19/05/2023	23:39:00	898.421	836.997	1.252345828387747	-181.03050000000007	-0.4235899005590119	0.37307774378286146	0.395511150443426	0.6455130333531102	-0.9316616684635388	-0.7733006496282582	Michel	2.944970891909253	Both active	10 ms
S03	34	A	AA	IHI 0.01 S	0.010057926	1.3	1.2	29.7	31.7	67	66	19.511	0.724	2.505	-1.611	22.61	2.081	5.606	5.999	19/05/2023	23:48:00	749.183	662.794	1.0443168678704275	-31.792500000000018	-0.5461520075679235	0.26270576019509767	0.3108494700060175	0.634986729811865	-0.857599939321144	-0.8133784236437176	Michel	2.1070698675005324	Both active	10 ms
S03	35	A	AA	IHI 0.05 S	0.050049067	1.3	1.2	29.9	31.7	67	66	19.523	0.802	2.569	-1.656	22.587	2.115	5.632	5.993	19/05/2023	23:57:00	576.755	685.971	0.8039624165639216	140.63549999999998	-0.43097316001738006	0.4196792479643621	0.12036068902184886	0.6861144898693411	-0.8157389619797909	-0.829409533249899	Michel	2.218549187849326	Both active	50 ms
S03	37	A	AA	IHI 0.05 S	0.050054073	1.3	1.2	30.1	32.1	67	66	19.545	0.95	2.552	-1.645	22.732	2.402	5.641	5.997	19/05/2023	NA	674.751	736.438	0.9405630545706976	42.6395	-0.21242868004968268	0.3779831652756515	0.16692461326242305	1.1176929350603861	-0.8012486236693219	-0.818722126845778	Michel	2.4612909948149637	Both active	50 ms
S03	39	A	AA	IHI 0.05 S	0.050042868	1.3	1.2	30.5	32.1	67	66	19.753	1.09	2.504	-1.535	22.85	2.333	5.575	5.947	19/05/2023	NA	299.972	537.936	0.41814325670607566	417.4185	-0.005697415215374043	0.2602530494487032	0.63256385566816975	1.0139336572966855	-0.9075111046127572	-0.9523147068973038	Michel	1.50651392928119	Both active	50 ms
S03	41	A	AA	IHI 0.01 S	0.010096073	1.3	1.2	30.7	32.5	67	66	19.265	0.735	2.27	-1.362	22.287	1.66	5.33	5.756	19/05/2023	NA	487.736	477.75	0.6798751865267243	229.65449999999998	-0.5299088367595135	-0.3136812652076693	1.3648873914517519	0.0019047596884155524	-1.3019703141755103	-1.4626383626941333	Michel	1.2170245918124707	Both active	10 ms
S03	42	A	AA	IHI 0.05 S	0.05005908	1.3	1.2	30.9	32.5	67	66	19.269	0.604	2.347	-1.504	22.254	1.539	5.392	5.82	19/05/2023	NA	541.97	351.023	0.7554741803801417	175.42049999999995	-0.7233502345687594	-0.12482253773527333	0.7637894603461525	-0.18004991581024804	-1.2021479835922826	-1.2916398602281796	Michel	0.6074789288775957	Both active	50 ms
S03	45	A	AA	IHI 0.05 S	0.050053835	1.3	1.2	31.1	32.7	67	66	19.286	0.595	2.366	-1.411	22.336	1.489	5.395	5.938	19/05/2023	NA	446.966	213.081	0.6230442137162396	270.42449999999997	-0.736640101593822	-0.07822103355377268	1.1574662743801014	-0.2552377982477121	-1.1973178708221277	-0.9763613713065794	Michel	-0.056009892262039576	Both active	50 ms
S03	46	A	AA	IHI 0.01 S	0.010057926	1.3	1.2	31.3	32.9	67	66	19.368	0.313	2.371	-1.406	22.416	1.465	5.385	5.918	19/05/2023	NA	679.987	325.977	0.9478617294207269	37.40350000000001	-1.1530559350457863	-0.06595747982179916	1.1786316944894542	-0.291327981817695	-1.2134182467226478	-1.0297984033271887	Michel	0.4870098838132691	Both active	10 ms
S03	47	A	AA	IHI 0.01 S	0.010039806	1.3	1.2	31.5	32.9	67	66	19.343	0.61	2.499	-1.611	22.264	1.304	5.534	5.99	19/05/2023	NA	568.9	227.286	0.7930130103479207	148.4905	-0.7144903232187175	0.24798949571672968	0.3108494700060175	-0.53343296326633	-0.9735226458048919	-0.8374250880529909	Michel	0.012314901522946318	Both active	10 ms
S03	48	A	AA	IHI 0.05 S	0.050043106	1.3	1.2	31.5	32.9	67	66	19.287	0.517	2.517	-1.617	22.333	1.299	5.51	5.999	19/05/2023	NA	519.154	670.271	0.7236700235088143	198.23649999999998	-0.8518189491443652	0.29213828915183476	0.28545096587479496	-0.5409517515100767	-1.0121635479661413	-0.8133784236437176	Michel	2.1430335762742274	Both active	50 ms
S03	49	A	AA	IHI 0.01 S	0.010034084	1.3	1.2	31.7	33.1	67	66	19.245	0.261	2.55	-1.628	22.206	1.264	5.526	5.953	19/05/2023	NA	596.953	263.548	0.8321172360102344	120.4375	-1.229841833412815	0.37307774378286146	0.23888704163422075	-0.5935832692163016	-0.9864029465253084	-0.93628359729112	Michel	0.18673191470359796	Both active	10 ms
S03	50	A	AA	IHI 0.05 S	0.050055981	1.3	1.2	31.7	33.3	67	66	19.246	0.467	2.531	-1.638	22.291	1.305	5.534	5.984	19/05/2023	NA	546.833	651.579	0.7622529152532685	170.5575	-0.9256515437280467	0.3264762396013619	0.1965562014155165	-0.531929205617581	-0.9735226458048919	-0.8534561976591746	Michel	2.053126709295772	Both active	50 ms
S03	51	A	AA	IHI 0.05 S	0.050046921	1.3	1.2	31.9	33.1	67	66	19.315	0.468	2.535	-1.631	22.298	1.389	5.527	6.006	19/05/2023	NA	161.581	293.08	0.22523437374763117	555.8095	-0.9241748918363732	0.3362870825869409	0.22618778956860902	-0.4056135631226408	-0.9847929089352557	-0.7946754624365024	Michel	0.3287782230498282	Both active	50 ms
S03	53	A	AA	IHI 0.05 S	0.050046921	1.3	1.2	32.1	33.3	67	66	19.212	0.269	2.475	-1.599	22.1	1.183	5.484	5.994	19/05/2023	NA	448.837	725.597	0.6256522772464926	268.5535	-1.218028618279426	0.18912443780325552	0.3616464782684626	-0.7153876387649937	-1.0540245253074942	-0.82673768164887	Michel	2.409146743535623	Both active	50 ms
S03	56	A	AA	IHI 0.05 S	0.050091028	1.3	1.2	32.5	33.7	67	66	19.266	0.562	2.533	-1.522	21.826	1.479	5.456	6.123	19/05/2023	NA	565.16	691.579	0.7877996711693283	152.2305	-0.7853696140190517	0.33138166109415085	0.6875939479524849	-0.27027537473520497	-1.0991055778289511	-0.4820688251159312	Michel	2.2455231719074886	Both active	50 ms
S03	58	A	AA	IHI 0.05 S	0.050057888	1.3	1.2	32.7	33.7	67	66	19.187	0.57	2.657	-1.617	21.945	1.219	5.476	6.059	19/05/2023	NA	353.459	331.584	0.49270097666473145	363.93149999999997	-0.7735563988856629	0.6355177936471007	0.28545096587479496	-0.6612523634100194	-1.0669048260279108	-0.6530673275818848	Michel	0.5139790579598666	Both active	50 ms
S03	59	A	AA	IHI 0.01 S	0.010051012	1.3	1.2	32.9	33.9	67	66	19.242	0.142	2.632	-1.611	22.123	1.504	5.594	6.053	19/05/2023	NA	476.515	287.846	0.6642337750499903	240.8755	-1.4055634085219773	0.574200024987232	0.3108494700060175	-0.23268143351647294	-0.876920390401768	-0.6690984371880686	Michel	0.30360314591708515	Both active	10 ms
S03	60	A	AA	IHI 0.01 S	0.010056973	1.3	1.2	32.9	34.1	67	66	19.426	0.152	2.644	-1.615	22.33	1.826	5.705	6.234	19/05/2023	NA	537.482	464.666	0.7492181733658307	179.9085	-1.390796889605241	0.6036325539439691	0.2939171339185358	0.25152852938079723	-0.6982062179059905	-0.1854932974015437	Michel	1.154091708892178	Both active	10 ms
S03	1	B	RR	IHI 0.01 S	0.010046005	1.3	1.2	32.7	33.7	67	66	19.05	0.338	2.869	-1.842	21.727	1.869	5.765	6.16	19/05/2023	NA	525.139	65.046	1.0693073943905747	-34.037000000000035	-1.1161396377539452	1.155492471882789	-0.6669929390460501	0.31619010827701644	-0.6016039625028679	-0.383210315877802	Michel	-0.768045150830176	Both resting	10 ms
S03	3	B	RR	IHI 0.05 S	0.050046921	1.3	1.2	32.5	33.5	67	66	19.364	0.454	2.764	-1.782	21.902	1.683	5.735	6.008	19/05/2023	NA	94.63	55.326	0.1926890951370591	396.472	-0.9448480183198041	0.8979578435113388	-0.4130078977338246	0.036491185609649326	-0.6499050902044284	-0.789331759234442	Michel	-0.8147974912448231	Both resting	50 ms
S03	4	B	RR	IHI 0.05 S	0.050076008	1.3	1.2	32.5	33.5	67	66	19.443	0.528	2.759	-1.756	21.833	1.847	5.787	6.022	19/05/2023	NA	588.724	94.952	1.1987815158561768	-97.62200000000007	-0.8355757783359553	0.8856942897793653	-0.3029477131651936	0.28310744000453214	-0.5661831355217224	-0.751925836820014	Michel	-0.6241999355585262	Both resting	50 ms
S03	6	B	RR	IHI 0.01 S	0.010055065	1.3	1.2	32.5	33.5	67	66	19.058	0.182	2.896	-2.037	21.606	1.757	5.844	6.136	19/05/2023	NA	499.705	65.793	1.0175177458043339	-8.603000000000009	-1.346497332855032	1.2217156620354468	-1.4924443233107814	0.14776925161709625	-0.4744109928887547	-0.44733475430253467	Michel	-0.7644521468909021	Both resting	10 ms
S03	7	B	RR	IHI 0.01 S	0.010037184	1.3	1.2	32.7	33.5	67	66	19.071	0.24	2.881	-2.032	21.552	1.935	5.891	6.179	19/05/2023	NA	565.908	78.13	1.1523227353991636	-74.80600000000004	-1.2608515231379613	1.1849250008395251	-1.4712789032014297	0.41543811309446943	-0.3987392261563087	-0.33244513545822174	Michel	-0.7051122679098835	Both resting	10 ms
S03	8	B	RR	IHI 0.01 S	0.010048866	1.3	1.2	32.7	33.5	67	66	19.626	0.624	2.782	-1.741	21.945	1.885	5.74	6.062	19/05/2023	NA	515.788	27.289	1.0502665434064615	-24.686000000000035	-0.6938171967352866	0.942106636946445	-0.23945145283713767	0.34025023065700505	-0.6418549022541684	-0.645051772778793	Michel	-0.9496529818009406	Both resting	10 ms
S03	10	B	RR	IHI 0.01 S	0.010047913	1.3	1.2	32.9	33.5	67	66	19.097	0.824	2.897	-1.954	21.345	1.434	5.773	6.129	19/05/2023	NA	105.851	47.102	0.21553770907062078	385.251	-0.3984868184005603	1.224168372781841	-1.1410983494955367	-0.33794446892892305	-0.5887236617824515	-0.4660377155097498	Michel	-0.8543542039577919	Both resting	10 ms
S03	14	B	RR	IHI 0.05 S	0.050042868	1.3	1.2	33.1	33.7	67	66	19.211	0.807	2.842	-1.914	21.477	1.357	5.739	6.091	19/05/2023	NA	538.978	79.251	1.097486876453364	-47.875999999999976	-0.4235899005590119	1.0892692817301304	-0.9717749886207198	-0.453733807882618	-0.6434649398442209	-0.567568076348908	Michel	-0.6997203570451901	Both resting	50 ms
S03	16	B	RR	IHI 0.01 S	0.010056973	1.3	1.2	33.3	33.5	67	66	18.956	1.169	2.935	-2.027	21.285	1.501	5.948	6.184	19/05/2023	NA	461.18	99.438	0.9390717203350832	29.92199999999997	0.11095808422684282	1.3173713811448424	-1.450113483092078	-0.23719270646272098	-0.30696708352334107	-0.3190858774530694	Michel	-0.602622672276622	Both resting	10 ms
S03	17	B	RR	IHI 0.01 S	0.010053873	1.3	1.2	33.5	33.7	67	66	19.329	0.678	2.626	-1.77	21.577	1.164	5.631	5.87	19/05/2023	NA	535.238	40.747	1.0898713505544675	-44.13600000000008	-0.6140779945849104	0.559483760508863	-0.3622108894713795	-0.7439590340912303	-0.8173489995698421	-1.158047280176654	Michel	-0.8849211919552284	Both resting	10 ms
S03	18	B	RR	IHI 0.01 S	0.010048151	1.3	1.2	33.5	33.7	67	66	19.376	0.789	2.676	-1.785	21.419	1.269	5.701	6.009	19/05/2023	NA	363.558	77.382	0.7402902044789067	127.54399999999998	-0.45016963460913734	0.6821192978286014	-0.4257071497994354	-0.5860644809725553	-0.7046463682661994	-0.7866599076334105	Michel	-0.7087100817607226	Both resting	10 ms
S03	19	B	RR	IHI 0.05 S	0.050043106	1.3	1.2	33.5	33.7	67	66	19.216	0.694	2.685	-1.778	21.319	1.409	5.79	6.061	19/05/2023	NA	285.011	122.615	0.580349906943975	206.09099999999995	-0.5904515643181325	0.7041936945461539	-0.39607556164634294	-0.37553841014765504	-0.561353022751566	-0.6477236243798243	Michel	-0.49114335192782826	Both resting	50 ms
S03	20	B	RR	IHI 0.05 S	0.050045967	1.3	1.2	33.7	33.9	67	66	19.65	0.872	2.706	-1.723	21.829	1.99	5.84	6.063	19/05/2023	NA	120.064	74.765	0.24447874372329984	371.038	-0.32760752760022593	0.7557006202204435	-0.16325594044347005	0.49814478377568006	-0.48085114324896366	-0.6423799211777639	Michel	-0.7212976203270942	Both resting	50 ms
S03	22	B	RR	IHI 0.05 S	0.050065041	1.3	1.2	33.9	33.9	67	66	19.195	0.738	2.775	-1.909	21.402	1.24	5.84	6.142	19/05/2023	NA	350.092	58.691	0.7128702387691356	141.01	-0.5254788810844926	0.9249376617216815	-0.950609568511368	-0.6296734527862845	-0.48085114324896366	-0.4313036446963509	Michel	-0.7986121388276124	Both resting	50 ms
S03	23	B	RR	IHI 0.01 S	0.010043144	1.3	1.2	33.9	33.9	67	66	19.174	0.767	2.755	-1.829	21.448	1.367	5.837	6.16	19/05/2023	NA	402.083	17.57	0.8187362299481575	89.01899999999995	-0.48265597622595724	0.8758834467937863	-0.6119628467617341	-0.43869623139512515	-0.48568125601912	-0.383210315877802	Michel	-0.9964005123040224	Both resting	10 ms
S03	25	B	RR	IHI 0.05 S	0.050045013	1.3	1.2	34.1	34.1	67	66	19.179	0.652	2.721	-1.825	21.676	1.881	5.843	6.044	19/05/2023	NA	57.975	29.532	0.11805083261725671	433.12699999999995	-0.6524709437684248	0.7924912814163652	-0.5950305106742524	0.3342352000620079	-0.4760210304788073	-0.6931451015973442	Michel	-0.9388643501599885	Both resting	50 ms
S03	26	B	RR	IHI 0.01 S	0.010088921	1.3	1.2	34.1	34.1	67	66	19.062	0.908	2.88	-2.013	21.194	1.295	5.961	6.168	19/05/2023	NA	430.883	61.681	0.8773798518434053	60.218999999999994	-0.27444805949997514	1.1824722900931306	-1.3908503067858913	-0.5469667821050739	-0.2860365948526645	-0.3618355030695578	Michel	-0.7842305032473867	Both resting	10 ms
S03	27	B	RR	IHI 0.01 S	0.010061979	1.3	1.2	34.3	34.3	67	66	19.074	1.091	2.947	-2.097	21.33	1.315	6.041	6.28	19/05/2023	NA	544.214	4.486	1.1081486127118196	-53.11200000000008	-0.004220763323700574	1.3468039101015796	-1.746429364623007	-0.5168916291300881	-0.15723358764850018	-0.0625881237541389	Michel	-1.059333395224315	Both resting	10 ms
S03	28	B	RR	IHI 0.05 S	0.050045967	1.3	1.2	34.3	34.3	67	66	19.133	0.902	2.824	-2.041	21.358	1.317	5.979	6.127	19/05/2023	NA	505.689	85.98	1.029702587242569	-14.587000000000046	-0.2833079708500169	1.0451204882950242	-1.5093766593982632	-0.5138841138325895	-0.2570559182317279	-0.4713814187118103	Michel	-0.6673544621223341	Both resting	50 ms
S03	29	B	RR	IHI 0.01 S	0.010053873	1.3	1.2	34.3	34.3	67	66	19.266	0.788	2.609	-1.876	21.466	1.453	5.85	5.96	19/05/2023	NA	574.885	104.298	1.1706020337933871	-83.78300000000002	-0.45164628650081096	0.5177876778201523	-0.8109177957896436	-0.3093730736026864	-0.46475076734844345	-0.9175806360839072	Michel	-0.5792465020692985	Both resting	10 ms
S03	30	B	RR	IHI 0.05 S	0.050057888	1.3	1.2	34.4	34.3	67	66	19.139	0.899	2.799	-2.039	21.309	1.295	6.014	6.176	19/05/2023	NA	142.506	103.176	0.2901759715904232	348.596	-0.2877379265250378	0.9838027196351555	-1.5009104913545233	-0.5469667821050739	-0.20070460257990583	-0.3404606902613136	Michel	-0.5846432228455571	Both resting	50 ms
S03	33	B	RR	IHI 0.01 S	0.010046005	1.3	1.2	34.6	34.3	67	66	19.108	0.632	2.836	-1.936	21.631	1.708	5.938	6.177	19/05/2023	NA	470.156	63.924	0.9573489824924354	20.94599999999997	-0.6820039816018976	1.0745530172517612	-1.064902837101869	0.07408512682838135	-0.32306745942386267	-0.3377888386602846	Michel	-0.7734418716064346	Both resting	10 ms
S03	34	B	RR	IHI 0.01 S	0.010046005	1.3	1.2	34.6	34.4	67	66	19.163	0.606	2.745	-1.932	21.454	1.621	5.915	6.124	19/05/2023	NA	644.828	72.148	1.3130225492871135	-153.726	-0.720396930785412	0.8513563393298392	-1.0479705010143874	-0.05674178861280649	-0.36009832399505937	-0.4793969735149021	Michel	-0.7338851588934657	Both resting	10 ms
S03	35	B	RR	IHI 0.05 S	0.050044775	1.3	1.2	34.8	34.4	67	66	19.083	0.38	2.762	-1.869	21.64	1.97	5.914	6.13	19/05/2023	NA	307.827	54.952	0.626808687400988	183.27499999999998	-1.0541202583036529	0.8930524220185498	-0.7812862076365511	0.4680696308006943	-0.361708361585112	-0.46336586390871837	Michel	-0.8165963981702427	Both resting	50 ms
S03	37	B	RR	IHI 0.05 S	0.050045013	1.3	1.2	35	34.6	67	66	19.164	1.023	2.765	-1.85	21.315	1.35	5.964	6.248	19/05/2023	NA	453.325	48.224	0.9230770797105285	37.77699999999999	-0.10463309195750763	0.9004105542577344	-0.7008576112210135	-0.46426011142386286	-0.2812064820825082	-0.14808737498711574	Michel	-0.8489574831815334	Both resting	50 ms
S03	39	B	RR	IHI 0.05 S	0.050041914	1.3	1.2	35	34.8	67	66	19.188	0.85	2.738	-1.849	21.364	1.587	5.932	6.212	19/05/2023	NA	148.864	32.897	0.3031223656185477	342.23799999999994	-0.36009386921704584	0.8341873641050757	-0.6966245271991426	-0.10786954867028226	-0.33272768496417393	-0.24427403262421585	Michel	-0.9226789977427778	Both resting	50 ms
S03	41	B	RR	IHI 0.01 S	0.0101161	1.3	1.2	35.2	34.8	67	66	19.761	0.825	2.675	-1.683	22.182	2.628	5.975	6.207	19/05/2023	NA	172.054	60.56	0.35034269866545037	319.048	-0.3970101665088867	0.6796665870822057	0.006067420431346935	1.4575421636777246	-0.26349606859193686	-0.2576332906293682	Michel	-0.78962241411208	Both resting	10 ms
S03	42	B	RR	IHI 0.05 S	0.054332972	1.3	1.2	35.2	34.8	67	66	18.798	1	2.937	-2.383	21.835	2.888	5.907	5.754	19/05/2023	NA	292.118	106.167	0.5948214423887502	198.98399999999998	-0.13859608546600102	1.3222768026376315	-2.9570913948779474	1.8485191523525388	-0.3729786247154758	-1.4679820658961962	Michel	-0.570256777353766	Both resting	50 ms
S03	45	B	RR	IHI 0.05 S	0.050045013	1.3	1.2	35.4	35	67	66	19.255	0.719	2.724	-1.715	21.454	1.55	5.854	6.352	19/05/2023	NA	271.172	158.876	0.5521704248811856	219.92999999999995	-0.5535352670262916	0.7998494136555496	-0.12939126826850664	-0.16350858167400573	-0.4583106169882345	0.12978519152005896	Michel	-0.31673114865874186	Both resting	50 ms
S03	46	B	RR	IHI 0.01 S	0.010045052	1.3	1.2	35.6	35	67	66	18.92	0.411	2.732	-1.687	21.278	1.727	5.791	6.368	19/05/2023	NA	666.522	94.204	1.3571966719744577	-175.42000000000007	-1.0083440496617702	0.8194710996267077	-0.010864915656134764	0.10265652215461797	-0.5597429851615134	0.17253481713654736	Michel	-0.6277977494093652	Both resting	10 ms
S03	47	B	RR	IHI 0.01 S	0.010052204	1.3	1.2	35.6	35.2	67	66	19.055	0.49	2.697	-1.839	21.502	1.85	5.847	6.234	19/05/2023	NA	556.931	93.457	1.1340434370049401	-65.82900000000006	-0.8916885502195533	0.733626223502891	-0.6542936869804383	0.2876187129507801	-0.4695808801185984	-0.1854932974015437	Michel	-0.631390753348639	Both resting	10 ms
S03	48	B	RR	IHI 0.05 S	0.05033493	1.3	1.2	35.6	35.2	67	66	19.526	0.515	2.769	-1.783	22.105	2.458	5.978	6.257	19/05/2023	NA	72.562	48.597	0.14775341985982546	418.53999999999996	-0.8547722529277125	0.9102213972433134	-0.4172409817556946	1.2019033633903462	-0.2586659558217805	-0.12404071057784248	Michel	-0.84716338616767906	Both resting	50 ms
S03	49	B	RR	IHI 0.01 S	0.010105133	1.3	1.2	35.8	35.2	67	66	19.055	0.243	2.835	-1.97	21.522	2.039	5.964	6.299	19/05/2023	NA	428.265	39.626	0.8720489837141775	62.83699999999999	-1.2564215674629404	1.072100306505367	-1.2088276938454634	0.5718289085643953	-0.2812064820825082	-0.011822943334558616	Michel	-0.8903131028199218	Both resting	10 ms
S03	50	B	RR	IHI 0.05 S	0.050047874	1.3	1.2	35.8	35.2	67	66	19.058	0.456	2.794	-1.919	21.535	1.887	5.876	6.238	19/05/2023	NA	250.6	116.634	0.5102809599635106	240.50199999999998	-0.9418947145364569	0.971539165903182	-0.9929404087300723	0.3432577459545036	-0.422889790007089	-0.17480589099742042	Michel	-0.5199114329998451	Both resting	50 ms
S03	51	B	RR	IHI 0.05 S	0.050042868	1.3	1.2	35.8	35.4	67	66	19.251	0.368	2.727	-1.89	21.785	2.363	6.055	6.244	19/05/2023	NA	276.409	115.512	0.5628341973765124	214.69299999999998	-1.0718400810037365	0.8072075458947331	-0.8701809720958296	1.0590463867591637	-0.13469306138777248	-0.15877478139123902	Michel	-0.5253081537761037	Both resting	50 ms
S03	53	B	RR	IHI 0.05 S	0.050049067	1.3	1.2	36	35.4	67	66	19.349	0.163	2.665	-1.837	21.791	2.183	5.95	6.127	19/05/2023	NA	221.426	53.831	0.45087578547837315	269.676	-1.3745537187968309	0.6551394796182587	-0.6458275189366975	0.788370009984292	-0.3037470083432373	-0.4713814187118103	Michel	-0.8219883090349359	Both resting	50 ms
S03	56	B	RR	IHI 0.05 S	0.050041914	1.3	1.2	36.2	35.6	67	66	19.134	0.71	2.731	-1.814	21.373	1.928	5.916	6.385	19/05/2023	NA	302.217	23.551	0.6153853985526428	188.885	-0.5668251340513544	0.8170183888803121	-0.5484665864336782	0.4049118095532242	-0.3584882864050068	0.21795629435406483	Michel	-0.9676324312320055	Both resting	50 ms
S03	58	B	RR	IHI 0.05 S	0.050037861	1.3	1.2	36.4	35.6	67	66	19.203	0.709	2.801	-2.058	21.284	2.064	5.984	6.248	19/05/2023	NA	354.207	78.504	0.7212493534947934	136.89499999999998	-0.5683017859430279	0.9887081411279456	-1.58133908777006	0.6094228497831273	-0.2490057302814678	-0.14808737498711574	Michel	-0.7033133609844638	Both resting	50 ms
S03	59	B	RR	IHI 0.01 S	0.010090828	1.3	1.2	36.4	35.6	67	66	19.05	0.563	2.851	-2.044	21.367	2.182	6.044	6.255	19/05/2023	NA	894.681	255.323	1.8217824403077163	-403.57900000000006	-0.7838929621273782	1.111343678447683	-1.5220759114638749	0.7868662523355429	-0.15240347487834527	-0.12938441377990295	Michel	0.14717039207906377	Both resting	10 ms
S03	60	B	RR	IHI 0.01 S	0.010402203	1.3	1.2	36.6	35.8	67	66	19.104	0.227	2.851	-2.067	21.478	2.397	6.018	6.229	19/05/2023	NA	755.168	432.517	1.5377009256732819	-264.06600000000003	-1.2800479977297186	1.111343678447683	-1.6194368439668951	1.110174146816639	-0.19426445221969832	-0.19885255540669602	Michel	0.9994578619795762	Both resting	10 ms
S03	1	C	AR	IHI 0.01 S	0.010064125	1.3	1.2	34.4	34.4	67	66	20.02	1.746	2.124	-1.942	22.576	0.96	7.044	6.623	19/05/2023	NA	1025.592	176.82	0.9996359526709232	0.3734999999999218	0.9629862257225283	-0.6717770341813032	-1.0903013412330915	-1.0507255944360845	1.4576341151737076	0.8538569753993306	Michel	-0.2304220955311259	Test active	10 ms
S03	3	C	AR	IHI 0.05 S	0.050041914	1.3	1.2	34.3	34.4	67	66	19.709	1.749	1.726	-1.466	22.281	0.916	6.474	6.244	19/05/2023	NA	865.133	106.914	0.8432379061479163	160.83249999999998	0.9674161813975495	-1.6479559112464157	0.9246466531772286	-1.116890930981053	0.5399126888440384	-0.15877478139123902	Michel	-0.5666637734144923	Test active	50 ms
S03	4	C	AR	IHI 0.05 S	0.05136013	1.3	1.2	34.3	34.4	67	66	19.703	1.666	1.796	-1.625	22.266	1.018	6.639	6.271	19/05/2023	NA	742.45	503.544	0.7236598111729878	283.5155	0.8448540743886377	-1.4762661589987829	0.25158629369983154	-0.9635076508086259	0.8055688912026272	-0.08663478816341454	Michel	1.341091450727636	Test active	50 ms
S03	6	C	AR	IHI 0.01 S	0.010044098	1.3	1.2	34.3	34.3	67	66	20.05	1.802	1.99	-1.801	22.656	0.959	6.987	6.538	19/05/2023	NA	807.906	44.485	0.7874592274301621	218.05950000000007	1.045678731656252	-1.0004402741982006	-0.4934364941493622	-1.0522293520848338	1.3658619725407415	0.6267495893117362	Michel	-0.86694174252416345	Test active	10 ms
S03	7	C	AR	IHI 0.01 S	0.010056973	1.3	1.2	34.3	34.3	67	66	19.673	1.006	1.624	-1.732	22.442	1.181	6.759	6.103	19/05/2023	NA	1001.28	41.495	0.9759392494192056	24.685500000000047	-0.12973617411595922	-1.8981324073786805	-0.2013536966403034	-0.7183951540624922	0.9987734020088738	-0.5355058571365429	Michel	-0.8813233781043893	Test active	10 ms
S03	8	C	AR	IHI 0.01 S	0.01009202	1.3	1.2	34.3	34.3	67	66	19.613	1.873	1.583	-1.303	22.227	1.085	6.47	6.2	19/05/2023	NA	969.487	69.532	0.9449508779778657	56.478500000000054	1.1505210159650796	-1.9986935479808656	1.6146393487421073	-0.8627558883424238	0.5334725384838296	-0.276336251836581	Michel	-0.7464678875482721	Test active	10 ms
S03	10	C	AR	IHI 0.01 S	0.010037184	1.3	1.2	34.3	34.3	67	66	19.801	1.945	2.001	-1.758	22.571	0.929	6.918	6.522	19/05/2023	NA	867.377	23.551	0.8454251141973097	158.58850000000007	1.2568399521655813	-0.9734604559878586	-0.31141388120893443	-1.0973420815473123	1.25476937882715	0.5839999636952478	Michel	-0.9676324312320055	Test active	10 ms
S03	14	C	AR	IHI 0.05 S	0.05004096	1.3	1.2	34.4	34.3	67	66	19.591	1.527	1.494	-1.247	22.261	1.202	6.161	5.981	19/05/2023	NA	847.553	121.494	0.8261028270443792	178.41250000000002	0.6395994614460029	-2.2169848044099987	1.8516920539668502	-0.6868162434387574	0.035970923157744916	-0.8614717524622665	Michel	-0.4965352627925216	Test active	50 ms
S03	16	C	AR	IHI 0.01 S	0.01008296	1.3	1.2	34.6	34.3	67	66	20.313	0.977	2.082	-1.883	22.968	1.99	7.109	6.604	19/05/2023	NA	1197.271	407.471	1.1669700394408973	-171.30549999999994	-0.1725590789744946	-0.7747908855298835	-0.840549383942737	0.49814478377568006	1.5622865585270918	0.8030917949797504	Michel	0.8789888169152499	Test active	10 ms
S03	17	C	AR	IHI 0.01 S	0.010046959	1.3	1.2	34.6	34.3	67	66	19.772	1.634	2.091	-1.966	22.33	1.042	7.109	6.729	19/05/2023	NA	1116.855	60.934	1.0885892361877665	-90.8895	0.7976012138550814	-0.7527164888123299	-1.1918953577579818	-0.927417467238643	1.5622865585270918	1.1370732451085657	Michel	-0.7878235071866604	Test active	10 ms
S03	18	C	AR	IHI 0.01 S	0.010056019	1.3	1.2	34.6	34.3	67	66	19.639	1.36	2.125	-1.994	22.408	1.331	7.075	6.632	19/05/2023	NA	1054.392	192.521	1.0277070720214276	-28.426500000000033	0.3929985955365066	-0.6693243234349088	-1.3104217103703537	-0.49283150675009946	1.5075452804653222	0.8779036398086039	Michel	-0.1549016740444619	Test active	10 ms
S03	19	C	AR	IHI 0.05 S	0.050046921	1.3	1.2	34.8	34.3	67	66	19.435	1.146	1.72	-1.488	22.14	1.965	6.55	6.494	19/05/2023	NA	895.429	90.466	0.8727671641980164	130.53650000000005	0.07699509071834909	-1.6626721757247844	0.8315188046960792	0.460550842556948	0.6622755456879938	0.5091881188663918	Michel	-0.6457771988404301	Test active	50 ms
S03	20	C	AR	IHI 0.05 S	0.050058126	1.3	1.2	34.8	34.3	67	66	20.139	1.381	2.057	-1.83	22.771	1.686	7.232	6.731	19/05/2023	NA	1011.004	62.429	0.9854171509665773	14.961500000000001	0.42400828526165274	-0.8361086541897522	-0.616195930783605	0.04100245855589702	1.7603211821034945	1.1424169483106261	Michel	-0.7806326893965475	Test active	50 ms
S03	22	C	AR	IHI 0.05 S	0.050041914	1.3	1.2	35	34.4	67	66	19.932	2.529	1.954	-1.832	22.127	0.858	6.902	6.536	19/05/2023	NA	846.431	44.859	0.8250092230196825	179.53449999999998	2.119204656902982	-1.0887378610684117	-0.6246620988273458	-1.2041088746085118	1.229008777386317	0.6214058861096734	Michel	-0.8651428355987439	Test active	50 ms
S03	23	C	AR	IHI 0.01 S	0.010133028	1.3	1.2	35	34.3	67	66	19.768	2.563	1.956	-1.789	22.196	0.966	6.908	6.6	19/05/2023	NA	1005.02	70.279	0.9795845961681947	20.945500000000038	2.169410821219886	-1.0838324395756223	-0.4426394858869171	-1.0417030485435887	1.2386690029266296	0.792404388575627	Michel	-0.7428748836089981	Test active	10 ms
S03	25	C	AR	IHI 0.05 S	0.050045013	1.3	1.2	35	34.3	67	66	19.907	1.844	2.079	-1.884	22.592	1.289	7.263	6.796	19/05/2023	NA	639.592	28.411	0.623404978042634	386.37350000000004	1.1076981111065445	-0.782149017769067	-0.844782467964607	-0.5559893279975695	1.8102323473951079	1.3160873023776114	Michel	-0.9442562610246819	Test active	50 ms
S03	26	C	AR	IHI 0.01 S	0.010054111	1.3	1.2	35.2	34.4	67	66	19.848	2.183	1.772	-1.619	22.259	0.677	6.793	6.528	19/05/2023	NA	1045.789	321.864	1.0193217998071085	-19.823499999999967	1.6082831023839053	-1.535131216912257	0.2769847978310541	-1.4762890090321323	1.0535146800706432	0.6000310733014291	Michel	0.4672267175452194	Test active	10 ms
S03	27	C	AR	IHI 0.01 S	0.010037899	1.3	1.2	35.2	34.4	67	66	19.523	2.175	1.527	-1.417	22.006	0.742	6.512	6.426	19/05/2023	NA	1024.469	16.075	0.9985413739545823	1.496499999999969	1.5964698872505163	-2.136045349778972	1.1320677702488788	-1.3785447618634288	0.6010941172660155	0.3275022099963173	Michel	-1.0035913300941353	Test active	10 ms
S03	28	C	AR	IHI 0.05 S	0.050046921	1.3	1.2	35.2	34.6	67	66	19.531	2.073	1.695	-1.511	22.107	0.741	6.626	6.434	19/05/2023	NA	1132.938	170.091	1.104265201900064	-106.97250000000008	1.445851394299806	-1.723989944384653	0.73415787219306	-1.380048519512178	0.7846384025319507	0.3488770228045615	Michel	-0.2627879904539818	Test active	50 ms
S03	29	C	AR	IHI 0.01 S	0.01010108	1.3	1.2	35.4	34.6	67	66	19.551	2.076	1.717	-1.436	22.066	1.027	6.558	6.496	19/05/2023	NA	966.869	185.044	0.9423991352535733	59.09649999999999	1.450281349974827	-1.6700303079639682	1.0516391738333413	-0.9499738319698825	0.6751558464084103	0.5145318220684547	Michel	-0.19086538281815688	Test active	10 ms
S03	30	C	AR	IHI 0.05 S	0.050043821	1.3	1.2	35.4	34.4	67	66	19.724	2.046	1.818	-1.574	21.997	0.85	6.65	6.462	19/05/2023	NA	899.917	343.92	0.8771415802968033	126.04849999999999	1.4059817932246177	-1.4223065225780982	0.4674735788152227	-1.216138935798506	0.8232793046932	0.423688867633415	Michel	0.57331412702932	Test active	50 ms
S03	33	C	AR	IHI 0.01 S	0.010042906	1.3	1.2	35.6	34.8	67	66	19.186	0.546	1.249	-1.269	21.688	1.575	6.186	6.086	19/05/2023	NA	1068.231	121.12	1.0411958296843316	-42.265499999999975	-0.8089960442858298	-2.817898937276713	1.7585642054857018	-0.1259146404552737	0.07622186290904681	-0.5809273343540603	Michel	-0.4983341697179411	Test active	10 ms
S03	34	C	AR	IHI 0.01 S	0.010059118	1.3	1.2	35.6	34.6	67	66	19.567	1.723	1.292	-1.242	22.028	0.829	6.375	6.307	19/05/2023	NA	1251.506	241.118	1.2198324407594603	-225.54050000000007	0.9290232322140349	-2.712432375181739	1.8728574740762027	-1.2477178464222412	0.3805189674288849	0.009551869473685592	Michel	0.07884559829407786	Test active	10 ms
S03	35	C	AR	IHI 0.05 S	0.055155039	1.3	1.2	35.6	34.8	67	66	19.599	1.861	1.373	-1.322	21.974	1.066	6.533	6.338	19/05/2023	NA	737.962	56.448	0.7192853950742009	288.00350000000003	1.132801193264996	-2.513762804723764	1.5342107523265687	-0.8913272836686601	0.6349049066571099	0.092379269105631	Michel	-0.8094007704685644	Test active	50 ms
S03	37	C	AR	IHI 0.05 S	0.050069094	1.3	1.2	35.8	34.8	67	66	20.059	1.529	1.908	-1.746	22.741	2.105	7.325	6.879	19/05/2023	NA	1097.405	134.204	1.069631483709735	-71.43949999999995	0.6425527652293501	-1.2015625554025706	-0.26061687294648933	0.6710769133818479	1.9100546779783354	1.5378509852631428	Michel	-0.4354012867976486	Test active	50 ms
S03	39	C	AR	IHI 0.05 S	0.050038099	1.3	1.2	35.8	35	67	66	19.691	1.934	1.655	-1.468	22.037	1.042	6.742	6.781	19/05/2023	NA	1075.712	425.04	1.0484874978739538	-49.74649999999997	1.240596781357171	-1.8220983742404433	0.9161804851334877	-0.927417467238643	0.9714027629779883	1.276009528362152	Michel	0.9634941532058812	Test active	50 ms
S03	41	C	AR	IHI 0.01 S	0.010056973	1.3	1.2	36	34.8	67	66	19.815	2.628	1.999	-1.519	21.911	0.062	6.891	7.094	19/05/2023	NA	1058.132	441.489	1.0313524187704168	-32.16650000000004	2.265393194178672	-0.9783658774806475	0.7002932000180966	-2.4010999630129435	1.2112983638957442	2.1122990794847074	Michel	1.0426123885433842	Test active	10 ms
S03	42	C	AR	IHI 0.05 S	0.050043821	1.3	1.2	36	35	67	66	19.77	2.808	2.119	-1.623	21.774	0.207	7.047	7.183	19/05/2023	NA	914.13	523.357	0.8909948726346061	111.83550000000002	2.5311905346799253	-0.6840405879132767	0.2600524617435724	-2.1830551039442967	1.462464227943864	2.350093871976423	Michel	1.4363902285707844	Test active	50 ms
S03	45	C	AR	IHI 0.05 S	0.050044775	1.3	1.2	36.2	35.2	67	66	19.619	2.622	2.381	-1.785	21.781	0.136	7.051	7.359	19/05/2023	NA	1114.237	302.052	1.0860374934634742	-88.27150000000006	2.25653328282863	-0.041430372357852144	-0.4257071497994354	-2.2898218970054964	1.468904378304073	2.8203397537577954	Michel	0.37193274961363637	Test active	50 ms
S03	46	C	AR	IHI 0.01 S	0.01018095	1.3	1.2	36.4	35.2	67	66	19.584	2.462	2.292	-1.66	21.764	0.158	6.964	7.152	19/05/2023	NA	1053.27	270.276	1.026613467996731	-27.304499999999962	2.020268980160849	-0.2597216287869852	0.10342835293436717	-2.256739228733012	1.3288311079695447	2.2672664723444775	Michel	0.21909299971488871	Test active	10 ms
S03	47	C	AR	IHI 0.01 S	0.010058165	1.3	1.2	36.4	35.2	67	66	19.728	2.805	2.213	-1.694	21.716	0.221	7.046	7.243	19/05/2023	NA	1187.547	42.616	1.1574921378935257	-161.5815	2.526760579004905	-0.45348577775217014	-0.040496503809227265	-2.1620024968618066	1.4608541903538128	2.5104049680382556	Michel	-0.8759314672396961	Test active	10 ms
S03	48	C	AR	IHI 0.05 S	0.05004406	1.3	1.2	36.4	35.2	67	66	19.813	2.741	2.109	-1.726	21.82	0.091	6.981	7.133	19/05/2023	NA	981.83	884.099	0.956981496941174	44.13549999999998	2.4322548579377923	-0.7085676953772249	-0.17595519250908084	-2.357490991199214	1.3562017470004288	2.216501291924897	Michel	3.1715273464576805	Test active	50 ms
S03	49	C	AR	IHI 0.01 S	0.01008296	1.3	1.2	36.6	35.4	67	66	20.046	1.966	2.17	-1.983	22.489	1.308	7.472	7.11	19/05/2023	NA	1087.681	207.474	1.060153582162363	-61.71550000000002	1.2878496418907273	-0.558952339847145	-1.2638577861297795	-0.527417932671333	2.1467302037159874	2.155048705101196	Michel	-0.08297906640863693	Test active	10 ms
S03	50	C	AR	IHI 0.05 S	0.050060034	1.3	1.2	36.6	35.2	67	66	19.953	1.609	2.153	-2.081	22.555	1.779	7.592	7.074	19/05/2023	NA	657.92	81.868	0.6412691264959689	368.04550000000006	0.7606849165632408	-0.6006484225358556	-1.6787000202730802	0.18085191988958058	2.339934714522233	2.0588620474640957	Michel	-0.6871328184788186	Test active	50 ms
S03	51	C	AR	IHI 0.05 S	0.050054073	1.3	1.2	36.6	35.4	67	66	20.006	1.591	2.16	-2.062	22.635	2.116	7.635	7.097	19/05/2023	NA	872.239	7.85	0.8501640649709956	153.7265	0.7341051825131154	-0.583479447311092	-1.5982714238575415	0.6876182475180902	2.4091663308944713	2.120314634287799	Michel	-1.0431528527186695	Test active	50 ms
S03	53	C	AR	IHI 0.05 S	0.050052166	1.3	1.2	36.8	35.4	67	66	19.951	2.814	2.082	-1.751	21.676	0.506	7.122	7.256	19/05/2023	NA	1239.163	377.938	1.207801821796152	-213.1975	2.5400504460299675	-0.7747908855298835	-0.281782293055841	-1.7334315669682603	1.5832170471977682	2.545139038851652	Michel	0.7369376986574543	Test active	50 ms
S03	56	C	AR	IHI 0.05 S	0.050035954	1.3	1.2	37	35.6	67	66	20.65	1.643	2.012	-1.808	22.831	2.646	7.554	7.068	19/05/2023	NA	514.292	67.663	0.5012761150350572	511.6735	0.8108910808801443	-0.946480637777516	-0.5230680823024556	1.4846098013552116	2.278753286100256	2.042830937857912	Michel	-0.7554576122638044	Test active	50 ms
S03	58	C	AR	IHI 0.05 S	0.050103188	1.3	1.2	37	35.8	67	66	21.217	1.17	1.781	-1.276	23.359	3.231	7.11	6.857	19/05/2023	NA	687.094	121.867	0.6697047805213724	338.87149999999997	0.11243473611851629	-1.5130568201947046	1.7289326173326083	2.3643080258735436	1.5638965961171443	1.479070250040473	Michel	-0.4947411657786673	Test active	50 ms
S03	59	C	AR	IHI 0.01 S	0.010050058	1.3	1.2	37	35.8	67	66	20.801	1.678	1.999	-1.674	22.996	2.897	7.584	7.173	19/05/2023	NA	382.259	29.158	0.37258465318765593	643.7065	0.8625738970887213	-0.9783658774806475	0.04416517662818122	1.862052971191282	2.3270544138018163	2.323375355966118	Michel	-0.940663257085408	Test active	10 ms
S03	60	C	AR	IHI 0.01 S	0.010047913	1.3	1.2	37.2	35.8	67	66	20.02	1.91	2.111	-1.738	22.39	1.895	7.326	7.198	19/05/2023	NA	1101.146	88.223	1.073277805150368	-75.18049999999994	1.205157135957004	-0.7036622738844348	-0.22675220077152594	0.3552878071444979	1.9116647155683866	2.3901716459918823	Michel	-0.6565658304813821	Test active	10 ms
S04	1	A	AA	IHI 0.01 S	0.010050058	1.3	1.2	25.6	29	65	66	18.615	3.254	7.554	-7.131	23.643	1.006	5.829	-14.352	19/05/2028	11:01:00	1166.975	375.695	1.1576995115137518	-158.96299999999997	-1.411472991776079	1.36072798563814	1.3631893025129491	-1.8430636135776297	1.4561580337544335	0.4985740152989602	Michel	0.7261490670165023	Both active	10 ms
S04	2	A	AA	IHI 0.05 S	0.050041199	1.3	1.2	25.6	29	65	66	18.564	3.514	7.483	-7.153	23.704	1.115	5.819	-14.312	19/05/2028	11:10:00	1135.557	743.167	1.1265312317710505	-127.54500000000007	-0.7345283405107669	1.211491937010515	1.1994875303771189	-1.5069097815258221	1.4104471581820557	0.6225074836280673	Michel	2.4936568897378195	Both active	50 ms
S04	3	A	AA	IHI 0.05 S	0.050055027	1.3	1.2	25.6	29	65	66	18.544	3.585	7.466	-7.15	23.699	1.237	5.826	-14.323	19/05/2028	11:19:00	1076.46	475.133	1.0679039535243628	-68.44800000000009	-0.5496703780498541	1.1757593619870006	1.221810499304727	-1.1306642080366422	1.4424447710827195	0.5884257798375605	Michel	1.2044370532460988	Both active	50 ms
S04	4	A	AA	IHI 0.01 S	0.010040045	1.3	1.2	25.6	29.2	65	66	18.521	3.599	7.422	-7.152	23.692	1.205	5.84	-14.302	19/05/2028	11:29:00	1072.345	367.097	1.0638216608532438	-64.33300000000008	-0.5132195122124905	1.08327505016143	1.2069285200196527	-1.2293515715747878	1.5064399968840507	0.6534908507103427	Michel	0.6847934473781138	Both active	10 ms
S04	6	A	AA	IHI 0.05 S	0.050066948	1.3	1.2	25.8	29.2	65	66	18.575	3.585	7.37	-7.189	23.745	1.316	5.763	-14.271	19/05/2028	11:47:00	1226.82	308.78	1.217068844418519	-218.808	-0.5496703780498541	0.9739754089130304	0.9316119032457488	-0.887029779301846	1.1544662549767344	0.7495392886653949	Michel	0.40429383462492685	Both active	50 ms
S04	9	A	AA	IHI 0.05 S	0.050061941	1.3	1.2	26.2	29.5	65	66	18.489	3.763	7.234	-7.289	23.719	1.519	5.808	-14.169	19/05/2028	12:14:00	1073.468	362.985	1.064935734892045	-65.45600000000013	-0.08622365526052475	0.6881148087249058	0.1875129389919557	-0.2609818168567366	1.3601651950524385	1.0655696329046118	Michel	0.6650150910216295	Both active	50 ms
S04	10	A	AA	IHI 0.05 S	0.050042152	1.3	1.2	26.4	29.5	65	66	18.53	3.858	7.217	-7.262	23.657	1.604	5.837	-14.138	19/05/2028	12:24:00	1107.504	225.043	1.0987012059380246	-99.49199999999996	0.16112150577872467	0.6523822337013896	0.38841965934048156	0.0011564925414626853	1.4927267342123367	1.1616180708596693	Michel	0.0015262698819943376	Both active	50 ms
S04	11	A	AA	IHI 0.01 S	0.010041952	1.3	1.2	26.6	29.5	65	66	18.524	3.839	7.23	-7.319	23.637	1.726	5.8	-14.159	19/05/2028	12:33:00	1131.816	600.365	1.122819966428971	-123.80400000000009	0.11165247357087454	0.6797071440134913	-0.035716750284184876	0.3774020660306417	1.3235964945945355	1.096552999986887	Michel	1.8067918983908613	Both active	10 ms
S04	15	A	AA	IHI 0.05 S	0.050051928	1.3	1.2	27	29.9	65	66	18.476	3.962	7.15	-7.304	23.591	1.657	5.789	-14.078	19/05/2028	13:10:00	966.121	781.671	0.9584419629925041	41.89099999999996	0.43189936628485004	0.5115538497851827	0.07589809435388212	0.16460743840151582	1.2733145314649184	1.3475182733533273	Michel	2.6788577246478584	Both active	50 ms
S04	16	A	AA	IHI 0.05 S	0.05005908	1.3	1.2	27.2	30.1	65	66	18.525	4.026	7.091	-7.312	23.721	1.682	5.783	-14.01	19/05/2028	13:19:00	1016.615	727.092	1.0085346206195958	-8.603000000000065	0.5985318958270799	0.38754079529180496	0.0163701772135784	0.24170694116569164	1.245888006121494	1.5582051695128034	Michel	2.416337561325736	Both active	50 ms
S04	18	A	AA	IHI 0.01 S	0.010084152	1.3	1.2	27.6	30.3	65	66	18.501	3.933	7.143	-7.386	23.714	1.804	5.7	-14.075	19/05/2028	13:37:00	1117.977	675.878	1.1090909632028192	-109.96500000000015	0.3563940013360257	0.4968404365402046	-0.5342630563342293	0.6179525146548713	0.8664877388707495	1.3568132834780104	Michel	2.1700027504208252	Both active	10 ms
S04	20	A	AA	IHI 0.01 S	0.010046959	1.3	1.2	27.8	30.3	65	66	18.521	3.941	7.18	-7.368	23.632	1.843	5.741	-14.109	19/05/2028	13:56:00	1045.789	376.817	1.0374767363880588	-37.777000000000044	0.37722306752880463	0.5746113351207971	-0.4003252427685476	0.7382277389669858	1.0539023287175	1.2514698353982696	Michel	0.731545787792761	Both active	10 ms
S04	22	A	AA	IHI 0.05 S	0.050039768	1.3	1.2	28.2	30.5	65	66	18.61	4.025	7.152	-7.432	23.646	1.774	5.705	-14.039	19/05/2028	14:14:00	1143.785	439.994	1.1346938330099245	-135.77300000000014	0.5959282625529839	0.51575768214089	-0.8765485798909773	0.5254331113378599	0.8893431766569384	1.468353404974203	Michel	1.0354215707532715	Both active	50 ms
S04	24	A	AA	IHI 0.01 S	0.010049105	1.3	1.2	28.4	30.7	65	66	18.662	4.062	7.178	-7.372	23.646	1.933	5.666	-14.068	19/05/2028	14:32:00	913.382	670.644	0.906122149339492	94.63	0.6922626936945859	0.5704075027650898	-0.43008920133869616	1.0157859489180199	0.7110707619246626	1.3785016404356027	Michel	2.144827673288082	Both active	10 ms
S04	25	A	AA	IHI 0.01 S	0.010045052	1.3	1.2	28.6	30.9	65	66	18.627	4.057	7.18	-7.362	23.568	1.948	5.686	-14.042	19/05/2028	14:42:00	1001.28	411.957	0.9933215080772848	6.731999999999971	0.6792445273240995	0.5746113351207971	-0.3556793049133182	1.0620456505765252	0.8024925130694182	1.45905839484952	Michel	0.9005660801971539	Both active	10 ms
S04	26	A	AA	IHI 0.05 S	0.050059795	1.3	1.2	28.6	30.9	65	66	18.599	4.081	7.155	-7.354	23.627	1.912	5.673	-13.998	19/05/2028	14:51:00	1003.15	763.727	0.9951766447224835	4.861999999999966	0.7417317259024361	0.5220634306744518	-0.2961513877730145	0.9510223665961116	0.7430683748253263	1.595385210011536	Michel	2.5925486715202415	Both active	50 ms
S04	28	A	AA	IHI 0.01 S	0.010066032	1.3	1.2	29	31.1	65	66	18.543	4.16	7.144	-7.379	23.597	1.887	5.657	-14.003	19/05/2028	15:09:00	968.365	605.599	0.9606681269667425	39.646999999999935	0.9474187545561266	0.49894235271805915	-0.48217612883645944	0.8739228638319358	0.6699309739095202	1.5798935264703955	Michel	1.8319669755236045	Both active	10 ms
S04	29	A	AA	IHI 0.01 S	0.010055065	1.3	1.2	29	31.3	65	66	18.653	4.207	7.083	-7.448	23.681	2.024	5.647	-13.882	19/05/2028	15:18:00	1040.553	695.691	1.0322823537815027	-32.54100000000017	1.0697895184387016	0.3707254658689741	-0.9956044141715847	1.2964281389796208	0.6242200983371423	1.9547922681659373	Michel	2.2653015282639735	Both active	10 ms
S04	31	A	AA	IHI 0.05 S	0.050046921	1.3	1.2	29.4	31.3	65	66	18.714	4.27	7.038	-7.465	23.703	2.119	5.615	-13.848	19/05/2028	15:37:00	917.123	503.17	0.9098334146815713	90.8889999999999	1.2338184147068343	0.2761392378655507	-1.122101238094726	1.5894062494834906	0.4779452965055302	2.060135716245673	Michel	1.3392925438022165	Both active	50 ms
S04	32	A	AA	IHI 0.05 S	0.05005002	1.3	1.2	29.4	31.5	65	66	18.732	4.336	7.057	-7.445	23.751	2.04	5.582	-13.838	19/05/2028	15:46:00	1026.714	482.61	1.0185533505553506	-18.701999999999998	1.4056582107972617	0.3160756452447743	-0.9732814452439701	1.3457718207486935	0.3270994071166786	2.0911190833279534	Michel	1.240400762019794	Both active	50 ms
S04	33	A	AA	IHI 0.05 S	0.050050974	1.3	1.2	29.5	31.5	65	66	18.584	4.076	7.119	-7.46	23.624	1.943	5.65	-13.927	19/05/2028	15:55:00	1035.69	856.81	1.0274580064523042	-27.67800000000011	0.7287135595319473	0.446394448271712	-1.0848962898820371	1.0466257500236904	0.6379333610088566	1.8153671162956952	Michel	3.0402696697524023	Both active	50 ms
S04	35	A	AA	IHI 0.01 S	0.010107994	1.3	1.2	29.7	31.7	65	66	18.615	4.282	7.031	-7.483	23.716	2.063	5.655	-13.802	19/05/2028	16:14:00	1013.623	548.777	1.005566401987278	-5.611000000000104	1.2650620139960038	0.26142582462057257	-1.2560390516604076	1.416703363291736	0.6607887987950454	2.2026592048241462	Michel	1.5586581805605306	Both active	10 ms
S04	36	A	AA	IHI 0.01 S	0.010036945	1.3	1.2	29.9	31.9	65	66	18.657	3.956	7.056	-7.433	23.773	1.646	5.612	-13.911	19/05/2028	16:23:00	1051.774	524.852	1.0434141657043765	-43.761999999999944	0.4162775666402653	0.3139737290669197	-0.8839895695335112	0.13068365718527794	0.464232033833816	1.864940503627337	Michel	1.4435810463608973	Both active	10 ms
S04	39	A	AA	IHI 0.01 S	0.010043859	1.3	1.2	30.3	32.3	65	66	18.621	4.058	7.078	-7.332	23.786	1.666	5.69	-13.98	19/05/2028	16:50:00	923.481	536.815	0.9161408792752468	84.53099999999995	0.6818481605981953	0.360215884979705	-0.13244961563717758	0.19236325939661889	0.8207768632983717	1.6511552707596295	Michel	1.5011220184164968	Both active	10 ms
S04	40	A	AA	IHI 0.05 S	0.050055981	1.3	1.2	30.3	32.1	65	66	18.774	3.757	7.151	-7.331	23.936	1.526	5.557	-14.047	19/05/2028	16:59:00	982.204	517.749	0.9743971301928945	25.807999999999993	-0.10184545490510834	0.5136557659630354	-0.12500862599464374	-0.23939395608276695	0.21282221818573413	1.4435667113083794	Michel	1.409416244512622	Both active	50 ms
S04	41	A	AA	IHI 0.05 S	0.050056934	1.3	1.2	30.5	32.3	65	66	18.663	3.96	7.158	-7.329	23.78	1.754	5.605	-14.099	19/05/2028	17:09:00	977.342	781.297	0.969573774915378	30.66999999999996	0.42669209973665473	0.5283691792080136	-0.11012664670956286	0.46375350912651897	0.4322344209331524	1.282453202480545	Michel	2.677058817722439	Both active	50 ms
S04	42	A	AA	IHI 0.05 S	0.050057888	1.3	1.2	30.5	32.5	65	66	18.703	4.11	7.168	-7.374	23.786	1.581	5.551	-14.12	19/05/2028	17:18:00	957.892	432.891	0.9502783697019481	50.11999999999989	0.8172370908512592	0.5493883409865518	-0.44497118062377045	-0.06977505000157973	0.18539569284230584	1.2173881316077684	Michel	1.0012567689049958	Both active	50 ms
S04	43	A	AA	IHI 0.01 S	0.010053873	1.3	1.2	30.7	32.5	65	66	18.764	3.893	7.177	-7.35	23.85	1.654	5.549	-14.141	19/05/2028	17:27:00	927.596	481.114	0.9202231719463658	80.41599999999994	0.2522486703721314	0.5683055865872353	-0.2663874292028593	0.15535549806981433	0.17625351772783107	1.1523230607349861	Michel	1.2332051343181158	Both active	10 ms
S04	45	A	AA	IHI 0.05 S	0.050080061	1.3	1.2	30.9	32.7	65	66	18.893	3.902	7.215	-7.379	23.799	1.738	5.523	-14.162	19/05/2028	17:46:00	1034.194	625.037	1.0259738971361452	-26.182000000000016	0.2756813698390085	0.6481784013456823	-0.48217612883645944	0.41440982735744625	0.05740524123964315	1.087257989862204	Michel	1.925462036529768	Both active	50 ms
S04	46	A	AA	IHI 0.01 S	0.010051966	1.3	1.2	31.1	32.7	65	66	18.68	3.459	7.577	-7.257	23.628	1.655	5.396	-14.641	19/05/2028	17:55:00	915.627	641.486	0.9083493053654124	92.38499999999999	-0.8777281705861208	1.409072057728778	0.42562460755317055	0.1584394781803817	-0.5231228785295662	-0.3968452933788172	Michel	2.004580271867271	Both active	10 ms
S04	47	A	AA	IHI 0.01 S	0.01009798	1.3	1.2	31.1	32.9	65	66	18.774	3.445	7.597	-7.267	23.574	1.729	5.461	-14.685	19/05/2028	18:04:00	1033.82	728.587	1.0256028698071054	-25.807999999999993	-0.9141790364234844	1.4511103812858561	0.35121471112778596	0.38665400636234315	-0.2260021873091024	-0.5331721085408334	Michel	2.423528379115849	Both active	10 ms
S04	48	A	AA	IHI 0.05 S	0.05004406	1.3	1.2	31.3	33.1	65	66	18.87	2.943	7.953	-7.558	23.413	2.197	5.163	-15.042	19/05/2028	18:13:00	1034.568	515.88	1.026344924465185	-26.55600000000004	-2.221202940020357	2.199392540601828	-1.8141132748507558	1.8299566981077195	-1.5881862793659898	-1.6392783133780868	Michel	1.4004265197970893	Both active	50 ms
S04	49	A	AA	IHI 0.05 S	0.050063133	1.3	1.2	31.3	33.1	65	66	18.722	3.215	7.925	-7.348	23.415	1.993	5.325	-15.033	19/05/2028	18:22:00	1054.766	688.214	1.0463823843366946	-46.75400000000013	-1.5130146894658765	2.1405388876219194	-0.251505449917785	1.2008247555520428	-0.8476700950934541	-1.6113932830040374	Michel	2.2293378194902784	Both active	50 ms
S04	50	A	AA	IHI 0.01 S	0.010058165	1.3	1.2	31.5	33.1	65	66	18.699	3.201	7.904	-7.372	23.575	1.912	5.286	-14.972	19/05/2028	18:32:00	1016.615	496.441	1.0085346206195958	-8.603000000000065	-1.5494655553032388	2.0963986478869887	-0.43008920133869616	0.9510223665961116	-1.025942509825734	-1.4223947438021536	Michel	1.3069266488793603	Both active	10 ms
S04	51	A	AA	IHI 0.01 S	0.010046959	1.3	1.2	31.5	33.3	65	66	18.769	3.06	7.839	-7.373	23.472	1.81	5.293	-14.97	19/05/2028	18:41:00	1032.324	701.298	1.0241187604909467	-24.312000000000126	-1.9165778469509662	1.9597740963264891	-0.4375301909812366	0.6364563953182736	-0.9939448969250663	-1.4161980703857018	Michel	2.292270702410571	Both active	10 ms
S04	54	A	AA	IHI 0.01 S	0.010033846	1.3	1.2	31.9	33.5	65	66	18.771	3.264	7.785	-7.475	23.604	1.914	5.187	-14.878	19/05/2028	19:08:00	878.224	846.343	0.8712435963063933	129.7879999999999	-1.3854366590351062	1.8462706227223804	-1.196511134520104	0.9571903268172457	-1.4784801779922807	-1.1311510932287603	Michel	2.989924325398481	Both active	10 ms
S04	55	A	AA	IHI 0.05 S	0.050038099	1.3	1.2	32.1	33.5	65	66	18.838	3.259	7.664	-7.495	23.566	2.083	5.267	-14.806	19/05/2028	19:17:00	948.915	810.829	0.9413727217533124	59.09699999999998	-1.3984548254055926	1.591938765202063	-1.3453309273708667	1.478382965503077	-1.1127931734132501	-0.9080708502363697	Michel	2.819105126068669	Both active	50 ms
S04	57	A	AA	IHI 0.05 S	0.050054073	1.3	1.2	32.3	33.7	65	66	18.822	3.392	7.647	-7.537	23.682	2.053	5.16	-14.744	19/05/2028	19:36:00	1049.529	643.355	1.0411870096784563	-41.51700000000005	-1.0521715999506442	1.5562061901785487	-1.6578524923574596	1.3858635621860649	-1.601899542037704	-0.71597397432626	Michel	2.0135699965828038	Both active	50 ms
S04	58	A	AA	IHI 0.01 S	0.010055065	1.3	1.2	32.3	33.9	65	66	18.756	3.338	7.706	-7.498	23.641	1.956	5.177	-14.828	19/05/2028	19:45:00	1033.072	716.999	1.024860815149026	-25.059999999999945	-1.192767796751901	1.6802192446719264	-1.3676538962984812	1.0867174914610618	-1.5241910535646626	-0.9762342578173778	Michel	2.367791123897235	Both active	10 ms
S04	60	A	AA	IHI 0.01 S	0.010035992	1.3	1.2	32.5	34.1	65	66	18.801	3.273	7.7	-7.505	23.703	1.916	5.172	-14.812	19/05/2028	20:03:00	1074.215	517.002	1.0656767974984425	-66.20299999999997	-1.362003959568229	1.6676077476048028	-1.4197408237962446	0.9633582870383798	-1.5470464913508513	-0.926660870485736	Michel	1.4058232405733477	Both active	10 ms
S04	1	B	AR	IHI 0.01 S	0.010053158	1.3	1.2	32.5	33.9	65	66	18.672	3.142	7.425	-7.355	23.488	0.592	5.24	-15.026	19/05/2028	22:06:00	1068.979	119.251	0.9959921940256999	4.301499999999805	-1.7030799184749834	1.089580798694992	-0.3035923774155549	-3.1198313793523855	-1.2362125374586734	-1.589704926046445	Michel	-0.5073238944334736	Test active	10 ms
S04	2	B	AR	IHI 0.05 S	0.050067902	1.3	1.2	32.5	33.9	65	66	18.697	3.084	7.414	-7.343	23.333	0.765	5.297	-15.061	19/05/2028	22:15:00	917.123	486.722	0.8545044841492976	156.1574999999998	-1.8540906483726296	1.066459720738599	-0.214300501705096	-2.5863028202242875	-0.9756605466961168	-1.698146710834412	Michel	1.2601791183762785	Test active	50 ms
S04	3	B	AR	IHI 0.05 S	0.050088167	1.3	1.2	32.5	33.9	65	66	18.663	3.108	7.35	-7.316	23.397	0.779	5.316	-15.036	19/05/2028	22:24:00	1096.657	85.606	1.02178041993682	-23.376500000000078	-1.791603449794293	0.9319370853559523	-0.013393781356570154	-2.5431270986763486	-0.8888098831085965	-1.6206882931287205	Michel	-0.6691533690477537	Test active	50 ms
S04	4	B	AR	IHI 0.01 S	0.010041952	1.3	1.2	32.5	33.9	65	66	18.718	3.124	7.567	-7.498	23.336	1.208	5.041	-15.182	19/05/2028	22:33:00	1082.444	310.65	1.00853784262362	-9.163500000000113	-1.7499453174087354	1.38805289595024	-1.3676538962984812	-1.220099631243087	-2.14585896134901	-2.0730454525299535	Michel	0.4132883692520246	Test active	10 ms
S04	6	B	AR	IHI 0.05 S	0.050045013	1.3	1.2	32.5	33.7	65	66	18.676	3.08	7.405	-7.427	23.453	0.979	5.25	-15.097	19/05/2028	22:52:00	1015.493	163.362	0.9461580639916594	57.787499999999795	-1.864505181469019	1.0475424751379157	-0.8393436316782817	-1.92633107656294	-1.1905016618862956	-1.8096868323306043	Michel	-0.2951538853768379	Test active	50 ms
S04	9	B	AR	IHI 0.05 S	0.05005312	1.3	1.2	32.5	33.5	65	66	18.602	3.167	7.379	-7.374	23.361	0.936	5.33	-15.092	19/05/2028	23:19:00	1084.314	54.952	1.0102801644118198	-11.033500000000231	-1.6379890866225497	0.9928926545137139	-0.44497118062377045	-2.0589422213173227	-0.8248146573072652	-1.7941951487894694	Michel	-0.8165963981702427	Test active	50 ms
S04	10	B	AR	IHI 0.05 S	0.050046921	1.3	1.2	32.7	33.5	65	66	18.623	3.226	7.35	-7.322	23.433	0.791	5.302	-15.048	19/05/2028	23:29:00	1068.605	103.176	0.9956437296680599	4.675499999999829	-1.4843747234508051	0.9319370853559523	-0.058039719211799595	-2.506119337349544	-0.952805108909928	-1.6578683336274533	Michel	-0.5846432228455571	Test active	50 ms
S04	11	B	AR	IHI 0.01 S	0.010051966	1.3	1.2	32.7	33.5	65	66	18.627	3.189	7.296	-7.362	23.515	0.882	5.323	-15.021	19/05/2028	23:38:00	1023.347	164.484	0.9534758155020986	49.93349999999987	-1.5807091545924072	0.8184336117518455	-0.3556793049133182	-2.2254771472879433	-0.8568122702079289	-1.5742132425053101	Michel	-0.2897571646005792	Test active	10 ms
S04	15	B	AR	IHI 0.05 S	0.05004096	1.3	1.2	32.9	33.3	65	66	18.628	3.222	7.179	-7.382	23.479	0.987	5.313	-14.964	19/05/2028	NA	1071.223	208.595	0.9980829801715396	2.057499999999891	-1.4947892565471947	0.5725094189429444	-0.5044990977640742	-1.9016592356784037	-0.9025231457803108	-1.3976080501363355	Michel	-0.07758715554394353	Test active	50 ms
S04	16	B	AR	IHI 0.05 S	0.050045013	1.3	1.2	32.9	33.3	65	66	18.633	3.292	7.154	-7.383	23.445	1.039	5.361	-14.912	19/05/2028	NA	1054.018	108.41	0.9820526879972199	19.262499999999818	-1.3125349273603801	0.5199615144965972	-0.5119400874066146	-1.7412922699289175	-0.6831109430328924	-1.2364945413085011	Michel	-0.5594681457128141	Test active	50 ms
S04	18	B	AR	IHI 0.01 S	0.010039091	1.3	1.2	33.1	33.3	65	66	18.753	3.313	7.106	-7.381	23.55	1.115	5.354	-14.855	19/05/2028	NA	1070.475	74.765	0.9973860514562596	2.805499999999938	-1.2578586286043347	0.4190695379596121	-0.49705810812154033	-1.5069097815258221	-0.7151085559335562	-1.0598893489395262	Michel	-0.7212976203270942	Test active	10 ms
S04	20	B	AR	IHI 0.01 S	0.010058165	1.3	1.2	33.1	33.3	65	66	18.742	3.368	7.072	-7.394	23.556	1.139	5.307	-14.845	19/05/2028	NA	923.481	107.662	0.860428378229177	149.79949999999985	-1.1146587985289809	0.3476043879125814	-0.593790973474533	-1.432894258872213	-0.92994967112373494	-1.028905981857251	Michel	-0.5630659595636531	Test active	10 ms
S04	22	B	AR	IHI 0.05 S	0.05005002	1.3	1.2	33.3	33.3	65	66	18.787	3.482	7.024	-7.369	23.553	1.17	5.36	-14.813	19/05/2028	NA	1052.896	74.391	0.9810072949242999	20.38449999999989	-0.8178446052818813	0.24671241137559627	-0.40776623241108145	-1.3372908754446349	-0.6876820305901278	-0.9297592071939674	Michel	-0.7230965272525136	Test active	50 ms
S04	24	B	AR	IHI 0.01 S	0.010128975	1.3	1.2	33.5	33.3	65	66	18.767	3.505	7.097	-7.435	23.544	1.339	5.272	-14.85	19/05/2028	NA	1052.896	233.268	0.9810072949242999	20.38449999999989	-0.7579610399776429	0.4001522923589286	-0.8988715488185854	-0.8160982367588043	-1.0899377356270612	-1.044397665398386	Michel	0.041087792506528525	Test active	10 ms
S04	25	B	AR	IHI 0.01 S	0.010057926	1.3	1.2	33.5	33.3	65	66	18.815	3.42	7.032	-7.461	23.557	1.328	5.276	-14.812	19/05/2028	NA	1058.132	118.877	0.9858857959312596	15.148499999999785	-0.9792698682759181	0.2635277407984271	-1.0923372795245774	-0.8500220179750415	-1.0716533853981118	-0.926660870485736	Michel	-0.5091228013588932	Test active	10 ms
S04	26	B	AR	IHI 0.05 S	0.05004096	1.3	1.2	33.5	33.3	65	66	18.908	3.409	7.221	-7.542	23.551	1.564	5.066	-14.86	19/05/2028	NA	1150.892	367.097	1.0723124104090218	-77.6115000000002	-1.0079098342909893	0.6607898984128059	-1.6950574405701484	-0.12220271188121917	-2.0315817724180656	-1.0753810324806612	Michel	0.6847934473781138	Test active	50 ms
S04	28	B	AR	IHI 0.01 S	0.010046005	1.3	1.2	33.7	33.3	65	66	18.804	3.534	7.234	-7.53	23.599	1.524	5.12	-14.943	19/05/2028	NA	950.785	257.94	0.8858681397826571	122.49549999999988	-0.6824556750288198	0.6881148087249058	-1.6057655648596962	-0.24556191630390103	-1.7847430443272192	-1.3325429792635533	Michel	0.15975793064543528	Test active	10 ms
S04	29	B	AR	IHI 0.01 S	0.010051966	1.3	1.2	33.7	33.3	65	66	18.951	3.524	7.105	-7.475	23.481	1.447	5.171	-14.867	19/05/2028	NA	1122.465	171.586	1.0458263240597403	-49.18450000000007	-0.7084920077697927	0.4169676217817594	-1.196511134520104	-0.48302838481756327	-1.5516175789080866	-1.097069389438259	Michel	-0.2555971726638689	Test active	10 ms
S04	31	B	AR	IHI 0.05 S	0.050043106	1.3	1.2	33.9	33.3	65	66	18.909	3.561	7.043	-7.429	23.579	1.349	5.205	-14.809	19/05/2028	NA	1024.469	256.445	0.9545212085750185	48.811499999999796	-0.6121575766281907	0.2866488187548198	-0.8542256109633626	-0.7852584356531338	-1.3962006019619997	-0.9173658603610528	Michel	0.15256711285532235	Test active	50 ms
S04	32	B	AR	IHI 0.05 S	0.050039053	1.3	1.2	33.9	33.3	65	66	18.905	3.591	7.026	-7.473	23.556	1.625	5.239	-14.815	19/05/2028	NA	939.19	251.959	0.8750648129729369	134.0904999999998	-0.5340485784052694	0.2509162437313035	-1.1816291552350298	0.06592007486337031	-1.2407836250159128	-0.9359558806104192	Michel	0.1309898495734184	Test active	50 ms
S04	33	B	AR	IHI 0.05 S	0.050050974	1.3	1.2	33.9	33.3	65	66	18.924	3.558	6.978	-7.451	23.527	1.598	5.265	-14.76	19/05/2028	NA	990.059	81.12	0.922460624226379	83.22149999999988	-0.6199684764504831	0.15002426719431838	-1.0179273830991928	-0.017347388121939592	-1.121935348527729	-0.7655473616579017	Michel	-0.6907306323296577	Test active	50 ms
S04	35	B	AR	IHI 0.01 S	0.010046005	1.3	1.2	34.1	33.3	65	66	18.88	3.679	6.984	-7.473	23.661	1.483	5.245	-14.751	19/05/2028	NA	1060.376	161.493	0.9879765820770993	12.90449999999987	-0.30492885028470296	0.162635764261442	-1.1816291552350298	-0.3720051008371496	-1.2133570996724845	-0.7376623312838522	Michel	-0.30414361009237034	Test active	10 ms
S04	36	B	AR	IHI 0.01 S	0.010051012	1.3	1.2	34.1	33.5	65	66	18.968	3.708	6.915	-7.416	23.778	1.437	5.207	-14.753	19/05/2028	NA	1011.004	394.387	0.9419755599770984	62.27649999999983	-0.22942348533587864	0.017603547989526083	-0.7574927456103699	-0.5138681859232337	-1.387058426847525	-0.7438590047003095	Michel	0.8160559339949575	Test active	10 ms
S04	39	B	AR	IHI 0.01 S	0.01004982	1.3	1.2	34.3	33.7	65	66	18.878	3.731	6.844	-7.469	23.558	1.508	5.318	-14.668	19/05/2028	NA	1049.156	34.392	0.9775226513479003	24.124499999999898	-0.16953992003164026	-0.1316325006380971	-1.1518651966648812	-0.2949055980729738	-0.8796677079941219	-0.4805003845009603	Michel	-0.915488179952665	Test active	10 ms
S04	40	B	AR	IHI 0.05 S	0.05004096	1.3	1.2	34.3	33.7	65	66	18.937	3.692	6.833	-7.482	23.721	1.506	5.3	-14.643	19/05/2028	NA	1043.919	310.65	0.9726432186180596	29.36149999999975	-0.2710816177214364	-0.15475357859448974	-1.2485980620178738	-0.30107355829410787	-0.9619472840244027	-0.4030419667952745	Michel	0.4132883692520246	Test active	50 ms
S04	41	B	AR	IHI 0.05 S	0.053056955	1.3	1.2	34.3	33.7	65	66	18.985	3.573	6.841	-7.45	23.72	1.493	5.32	-14.666	19/05/2028	NA	1065.613	89.344	0.9928560148069402	7.667499999999791	-0.5809139773390224	-0.13793824917165887	-1.010486393456659	-0.34116529973147913	-0.8705255328796431	-0.4743037110845085	Michel	-0.6511739196166888	Test active	50 ms
S04	42	B	AR	IHI 0.05 S	0.050060987	1.3	1.2	34.4	33.7	65	66	19.031	3.591	6.784	-7.462	23.764	1.395	5.345	-14.619	19/05/2028	NA	1091.047	180.932	1.0165534545722206	-17.76650000000018	-0.5340485784052694	-0.25774747130932946	-1.0997782691671114	-0.6433953505670497	-0.7562483439486986	-0.3286818857978091	Michel	-0.21064373917464146	Test active	50 ms
S04	43	B	AR	IHI 0.01 S	0.010051012	1.3	1.2	34.4	33.7	65	66	18.897	3.872	6.807	-7.386	23.695	1.411	5.338	-14.675	19/05/2028	NA	1092.543	136.073	1.0179473120027802	-19.262500000000045	0.19757237161608712	-0.20940339921868956	-0.5342630563342293	-0.594051668797977	-0.7882459568493622	-0.502188741458558	Michel	-0.42641156208211617	Test active	10 ms
S04	45	B	AR	IHI 0.05 S	0.050049067	1.3	1.2	34.6	33.9	65	66	18.926	3.685	6.779	-7.457	23.694	1.626	5.344	-14.649	19/05/2028	NA	926.099	304.668	0.8628676287326568	147.1814999999998	-0.2893070506401182	-0.26825705219859847	-1.0625733209544224	0.06900405497393702	-0.7608194315059339	-0.42163198704463534	Michel	0.38451547826844257	Test active	50 ms
S04	46	B	AR	IHI 0.01 S	0.010064125	1.3	1.2	34.6	33.9	65	66	18.897	3.699	6.797	-7.407	23.711	1.609	5.326	-14.685	19/05/2028	NA	947.045	72.522	0.8823834962062574	126.23549999999989	-0.25285618480275573	-0.23042256099722952	-0.6905238388275258	0.016576393094297575	-0.8430990075362188	-0.5331721085408334	Michel	-0.7320862519680462	Test active	10 ms
S04	47	B	AR	IHI 0.01 S	0.010052919	1.3	1.2	34.6	34.1	65	66	18.988	3.794	6.726	-7.424	23.755	1.502	5.342	-14.588	19/05/2028	NA	1042.423	115.512	0.9712493611874996	30.857499999999845	-0.005511023763506332	-0.3796586096248527	-0.8170206627506736	-0.31340947873637603	-0.7699616066204127	-0.2326334478427515	Michel	-0.5253081537761037	Test active	10 ms
S04	48	B	AR	IHI 0.05 S	0.050069809	1.3	1.2	34.6	33.9	65	66	19.007	3.811	6.707	-7.399	23.755	1.493	5.338	-14.591	19/05/2028	NA	946.671	310.276	0.8820350318486175	126.6094999999998	0.03875074189614849	-0.4195950170040762	-0.6309959216872221	-0.34116529973147913	-0.7882459568493622	-0.24192845796743467	Michel	0.41148946232660527	Test active	50 ms
S04	49	B	AR	IHI 0.05 S	0.050065994	1.3	1.2	34.8	33.9	65	66	18.992	3.75	6.716	-7.433	23.651	1.668	5.397	-14.609	19/05/2028	NA	1104.512	142.428	1.0290991031701406	-31.231500000000096	-0.12007088782379013	-0.4006777714033908	-0.8839895695335112	0.19853121961775297	-0.5185517909723267	-0.2976985187155337	Michel	-0.39584457408467977	Test active	50 ms
S04	50	B	AR	IHI 0.01 S	0.010042191	1.3	1.2	34.8	34.3	65	66	19.08	3.889	6.692	-7.38	23.828	1.41	5.363	-14.549	19/05/2028	NA	950.411	73.27	0.8855196754250171	122.8694999999999	0.24183413727574193	-0.45112375967188334	-0.48961711847899986	-0.5971356489085443	-0.6739687679184136	-0.11179831622187576	Michel	-0.7284884381172071	Test active	10 ms
S04	51	B	AR	IHI 0.01 S	0.010060072	1.3	1.2	34.8	34.3	65	66	19.038	3.818	6.706	-7.392	23.733	1.548	5.393	-14.583	19/05/2028	NA	1057.758	204.483	0.9855373315736196	15.522499999999809	0.05697617481483029	-0.4216969331819289	-0.5789089941894587	-0.17154639365029192	-0.5368361412012803	-0.21714176430161655	Michel	-0.09736551190042797	Test active	10 ms
S04	54	B	AR	IHI 0.01 S	0.010047913	1.3	1.2	35	34.3	65	66	18.981	3.799	6.739	-7.371	23.751	1.591	5.398	-14.599	19/05/2028	NA	1026.714	95.7	0.9566129264437396	46.566499999999905	0.007507142606980175	-0.35233369931275277	-0.42264821169616235	-0.03893524889590926	-0.5139807034150914	-0.2667151516332583	Michel	-0.620602121707687	Test active	10 ms
S04	55	B	AR	IHI 0.05 S	0.050035	1.3	1.2	35	34.4	65	66	19.019	3.771	6.849	-7.38	23.741	1.634	5.293	-14.695	19/05/2028	NA	990.059	117.008	0.922460624226379	83.22149999999988	-0.06539458906774588	-0.12112291974882802	-0.48961711847899986	0.0936758958584734	-0.9939448969250663	-0.5641554756231089	Michel	-0.5181125260744256	Test active	50 ms
S04	57	B	AR	IHI 0.05 S	0.050045967	1.3	1.2	35.2	34.4	65	66	18.951	3.794	6.828	-7.42	23.844	1.49	5.302	-14.667	19/05/2028	NA	985.196	183.175	0.9179296558541781	88.08449999999982	-0.005511023763506332	-0.1652631594837588	-0.7872567041805184	-0.3504172400631806	-0.952805108909928	-0.4774020477927344	Michel	-0.19985510753368935	Test active	50 ms
S04	58	B	AR	IHI 0.01 S	0.010044813	1.3	1.2	35.2	34.4	65	66	19.065	3.648	6.792	-7.414	23.814	1.631	5.327	-14.662	19/05/2028	NA	1046.163	197.754	0.9747340047638993	27.117499999999836	-0.3856414817817202	-0.24093214188649859	-0.742610766325289	0.08442395552677259	-0.8385279199789794	-0.4619103642515994	Michel	-0.12973140682328405	Test active	10 ms
S04	60	B	AR	IHI 0.01 S	0.010040998	1.3	1.2	35.4	34.6	65	66	19.015	3.801	6.757	-7.391	23.869	1.467	5.307	-14.623	19/05/2028	NA	1055.888	77.382	0.9837950097854197	17.392499999999927	0.012714409155175471	-0.3144992081113838	-0.5714680045469183	-0.4213487826062223	-0.92994967112373494	-0.34107523263071815	Michel	-0.7087100817607226	Test active	10 ms
S04	1	C	RR	IHI 0.01 S	0.010056019	1.3	1.2	35.4	34.8	65	66	18.771	3.54	6.764	-7.137	23.503	1.547	5.517	-14.618	19/05/2028	NA	442.852	142.428	1.0413370250839167	-17.57949999999994	-0.666833875384235	-0.29978579486640566	1.3185433646577263	-0.1746303737608593	0.02997871589621891	-0.3255835490895832	Michel	-0.39584457408467977	Both resting	10 ms
S04	2	C	RR	IHI 0.05 S	0.050050974	1.3	1.2	35.4	34.6	65	66	18.781	3.598	6.801	-7.198	23.637	1.443	5.423	-14.594	19/05/2028	NA	378.145	200.371	0.8891828180754692	47.127500000000055	-0.5158231454865887	-0.22201489628581317	0.8646429964629047	-0.49536430525983144	-0.3997035144841429	-0.2512234680921179	Michel	-0.1171438682569124	Both resting	50 ms
S04	3	C	RR	IHI 0.05 S	0.050050974	1.3	1.2	35.4	34.4	65	66	18.852	3.653	6.672	-7.169	23.601	1.363	5.482	-14.512	19/05/2028	NA	446.218	114.765	1.049251950220153	-20.94549999999998	-0.37262331541123367	-0.49316208322896143	1.0804316960965115	-0.7420827141051952	-0.13000934860710742	0.002840141982542692	Michel	-0.5289011577153776	Both resting	50 ms
S04	4	C	RR	IHI 0.01 S	0.010048866	1.3	1.2	35.2	34.6	65	66	18.889	3.701	6.678	-7.157	23.696	1.363	5.461	-14.51	19/05/2028	NA	625.753	121.494	1.4714165623218054	-200.4805	-0.24764891825456045	-0.4805505861618378	1.1697235718069636	-0.7420827141051952	-0.2260021873091024	0.009036815398999976	Michel	-0.4965352627925216	Both resting	10 ms
S04	6	C	RR	IHI 0.05 S	0.050058126	1.3	1.2	35.2	34.6	65	66	18.831	3.703	6.575	-7.17	23.782	1.424	5.518	-14.477	19/05/2028	NA	590.22	643.355	1.3878630760277233	-164.9475	-0.2424416517063663	-0.6970479524807844	1.072990706453971	-0.5539599273606057	0.03454980345345425	0.11128192677050937	Michel	2.0135699965828038	Both resting	50 ms
S04	9	C	RR	IHI 0.05 S	0.050073862	1.3	1.2	35.4	34.8	65	66	18.802	3.909	6.471	-7.134	23.762	1.466	5.617	-14.452	19/05/2028	NA	528.879	162.241	1.243623794155512	-103.60649999999998	0.2939068027576891	-0.9156472349775856	1.3408663335853344	-0.4244327627167897	0.48708747162000493	0.18874034447620064	Michel	-0.30054579624153116	Both resting	50 ms
S04	10	C	RR	IHI 0.05 S	0.050037861	1.3	1.2	35.4	34.8	65	66	18.934	3.705	6.464	-7.184	23.942	1.334	5.567	-14.453	19/05/2028	NA	416.296	161.867	0.9788923572532905	8.976500000000044	-0.23723438515817102	-0.9303606482225618	0.9688168514584379	-0.8315181373116391	0.2585330937581119	0.18564200776797474	Michel	-0.30234470316695083	Both resting	50 ms
S04	11	C	RR	IHI 0.01 S	0.010048866	1.3	1.2	35.4	34.6	65	66	18.816	3.784	6.481	-7.134	23.864	1.451	5.643	-14.48	19/05/2028	NA	458.187	47.85	1.0773962576935965	-32.914499999999975	-0.031547356504480505	-0.8946280731990475	1.3408663335853344	-0.4706924643752951	0.6059357481081888	0.1019869166458262	Michel	-0.8507563901069529	Both resting	10 ms
S04	15	C	RR	IHI 0.05 S	0.050056934	1.3	1.2	35.6	35	65	66	18.874	3.845	6.38	-7.079	23.934	1.467	5.737	-14.526	19/05/2028	NA	575.633	144.297	1.3535627156705405	-150.3605	0.12727427321545928	-1.1069216071622867	1.7501207639249265	-0.4213487826062223	1.0356179784885506	-0.04053657193264178	Michel	-0.38685484936914727	Both resting	50 ms
S04	16	C	RR	IHI 0.05 S	0.05004406	1.3	1.2	35.6	35	65	66	18.862	3.922	6.348	-7.08	23.866	1.596	5.798	-14.532	19/05/2028	NA	296.606	81.12	0.6974492825188555	128.66650000000004	0.32775403532095565	-1.1741829248536102	1.742679774282386	-0.023515348343073686	1.3144543194800609	-0.05912659218200812	Michel	-0.6907306323296577	Both resting	50 ms
S04	18	C	RR	IHI 0.01 S	0.010075092	1.3	1.2	35.6	35	65	66	18.957	4	6.278	-7.039	23.913	1.572	5.8	-14.506	19/05/2028	NA	420.036	61.308	0.987686718515775	5.236500000000035	0.5308374307005491	-1.3213170573033808	2.0477603496264454	-0.0975308709966828	1.3235964945945355	0.021430162231909036	Michel	-0.7860246002612409	Both resting	10 ms
S04	20	C	RR	IHI 0.01 S	0.010051012	1.3	1.2	35.8	35.2	65	66	19.013	4.128	6.305	-7.101	23.828	1.872	5.795	-14.461	19/05/2028	NA	306.705	118.129	0.7211964093610567	118.56750000000005	0.864102489785011	-1.2645653205013263	1.5864189917890896	0.8276631621734305	1.3007410568083466	0.16085531410215112	Michel	-0.5127206152097322	Both resting	10 ms
S04	22	C	RR	IHI 0.05 S	0.050056934	1.3	1.2	35.8	35.2	65	66	19.098	4.213	6.228	-7.046	23.959	1.711	5.778	-14.385	19/05/2028	NA	301.843	96.073	0.7097637397198266	123.42950000000002	1.0854113180832863	-1.426412866196073	1.9956734221286754	0.33114236437213634	1.2230325683353012	0.3963289039274508	Michel	-0.6188080246938329	Both resting	50 ms
S04	24	C	RR	IHI 0.01 S	0.010045052	1.3	1.2	35.8	35	65	66	19.066	4.303	6.191	-7.074	24.08	1.685	5.833	-14.358	19/05/2028	NA	263.317	60.56	0.6191724129822643	161.95550000000003	1.3197383127520481	-1.5041837647766656	1.7873257121376156	0.2509588814973931	1.4744423839833871	0.4799839950495939	Michel	-0.78962241411208	Both resting	10 ms
S04	25	C	RR	IHI 0.01 S	0.010081053	1.3	1.2	36	35.2	65	66	19.014	4.232	6.201	-7.081	24.048	1.677	5.827	-14.384	19/05/2028	NA	411.434	223.922	0.9674596876120605	13.83850000000001	1.1348803502911364	-1.4831646029981274	1.7352387846398456	0.22628704061285673	1.4470158586399589	0.3994272406356767	Michel	-0.0038656409826990632	Both resting	10 ms
S04	26	C	RR	IHI 0.05 S	0.050055981	1.3	1.2	36	35.2	65	66	19.091	4.244	6.204	-7.132	24.063	1.729	5.823	-14.379	19/05/2028	NA	408.067	154.39	0.9595424110423316	17.20550000000003	1.1661239495803035	-1.4768588544645656	1.3557483128704153	0.38665400636234315	1.4287315084110093	0.41491892417681714	Michel	-0.338308411940646	Both resting	50 ms
S04	28	C	RR	IHI 0.01 S	0.010040998	1.3	1.2	36	35.4	65	66	19.078	4.221	6.231	-7.156	24.093	1.669	5.77	-14.409	19/05/2028	NA	325.032	99.064	0.764291130980724	100.24050000000005	1.1062403842760653	-1.4201071176625113	1.177164561449504	0.20161519972832037	1.186463867877398	0.32196882292998547	Michel	-0.6044215792020416	Both resting	10 ms
S04	29	C	RR	IHI 0.01 S	0.010060787	1.3	1.2	36	35.4	65	66	19.039	4.342	6.247	-7.162	24.034	1.758	5.77	-14.417	19/05/2028	NA	329.521	26.542	0.7748467159291983	95.75150000000002	1.4212800104418442	-1.3864764588168497	1.1325186235942748	0.47608942956878714	1.186463867877398	0.2971821292641673	Michel	-0.9532459857402142	Both resting	10 ms
S04	31	C	RR	IHI 0.05 S	0.050036907	1.3	1.2	36.2	35.6	65	66	19.031	4.269	6.206	-7.135	24.063	1.67	5.796	-14.37	19/05/2028	NA	448.463	42.242	1.0545309184111364	-23.190499999999986	1.2312147814327383	-1.4726550221088566	1.3334253439428005	0.20469917983888708	1.305312144365586	0.4428039545508667	Michel	-0.8777303741651156	Both resting	50 ms
S04	32	C	RR	IHI 0.05 S	0.050041914	1.3	1.2	36.2	35.6	65	66	19.028	4.335	6.237	-7.153	24.025	1.916	5.764	-14.423	19/05/2028	NA	368.794	26.168	0.8671945634857648	56.478500000000054	1.4030545775231635	-1.4074956205953877	1.1994875303771189	0.9633582870383798	1.159037342533974	0.27859210901480097	Michel	-0.9550448926656339	Both resting	50 ms
S04	33	C	RR	IHI 0.05 S	0.05006218	1.3	1.2	36.2	35.6	65	66	19.064	4.239	6.209	-7.153	24.002	1.927	5.799	-14.402	19/05/2028	NA	292.492	75.887	0.6877754851301224	132.78050000000002	1.153105783209817	-1.4663492735752965	1.1994875303771189	0.9972820682546176	1.3190254070373002	0.34365717988758315	Michel	-0.7159008995508355	Both resting	50 ms
S04	35	C	RR	IHI 0.01 S	0.010093212	1.3	1.2	36.4	35.6	65	66	19.179	4.335	6.202	-7.19	24.15	1.806	5.779	-14.373	19/05/2028	NA	325.406	26.168	0.7651705671069725	99.86650000000003	1.4030545775231635	-1.481062686820273	0.9241709136032084	0.6241204748760054	1.2276036558925405	0.4335089444261835	Michel	-0.9550448926656339	Both resting	10 ms
S04	36	C	RR	IHI 0.01 S	0.010046959	1.3	1.2	36.4	35.8	65	66	19.121	4.306	6.215	-7.148	24.101	1.845	5.789	-14.395	19/05/2028	NA	443.6	22.43	1.0430958973364137	-18.327499999999986	1.3275492125743404	-1.453737776508173	1.236692478589808	0.7443956991881199	1.2733145314649184	0.3653455368451754	Michel	-0.9730243420966987	Both resting	10 ms
S04	39	C	RR	IHI 0.01 S	0.010035038	1.3	1.2	36.4	35.8	65	66	19.041	4.239	6.459	-7.199	23.863	1.83	5.566	-14.505	19/05/2028	NA	405.075	47.476	0.9525069220323439	20.197500000000048	1.153105783209817	-0.9408702291118328	0.8572020068203708	0.6981359975296145	0.2539620062008725	0.024528498940134928	Michel	-0.8525552970323724	Both resting	10 ms
S04	40	C	RR	IHI 0.05 S	0.050043106	1.3	1.2	36.6	35.8	65	66	19.095	4.115	6.413	-7.224	23.874	1.895	5.583	-14.475	19/05/2028	NA	335.879	14.579	0.7897971300754222	89.39350000000002	0.8302552572217456	-1.0375583732931088	0.6711772657569193	0.8985947047164722	0.331670494673918	0.11747860018696665	Michel	-1.0107869577958133	Both resting	50 ms
S04	41	C	RR	IHI 0.05 S	0.050047159	1.3	1.2	36.6	36	65	66	19.106	4.235	6.384	-7.25	24.016	1.871	5.591	-14.456	19/05/2028	NA	371.038	127.475	0.8724711802432558	54.234500000000025	1.1426912501134288	-1.0985139424508705	0.47771153505093383	0.8245791820628631	0.3682391951318211	0.17634699764329156	Michel	-0.4677671817205047	Both resting	50 ms
S04	42	C	RR	IHI 0.05 S	0.050043106	1.3	1.2	36.6	36	65	66	19.061	4.16	6.347	-7.196	23.943	1.874	5.642	-14.467	19/05/2028	NA	306.705	36.261	0.7211964093610567	118.56750000000005	0.9474187545561266	-1.176284841031463	0.8795249757479856	0.8338311223945646	0.6013646605509535	0.14226529385278477	Michel	-0.9064984552371325	Both resting	50 ms
S04	43	C	RR	IHI 0.01 S	0.010077953	1.3	1.2	36.6	36	65	66	19.095	4.174	6.328	-7.166	24.064	1.859	5.64	-14.472	19/05/2028	NA	315.682	71.775	0.7423052278245125	109.59050000000002	0.9838696203934901	-1.2162212484106865	1.1027546650241196	0.7875714207360585	0.5922224854364746	0.12677361031164983	Michel	-0.73567925590732	Both resting	10 ms
S04	45	C	RR	IHI 0.05 S	0.050049067	1.3	1.2	36.8	36	65	66	19.162	4.065	6.296	-7.169	23.93	1.942	5.69	-14.477	19/05/2028	NA	223.296	103.55	0.5250656931732006	201.97650000000004	0.7000735935168783	-1.28348256610201	1.0804316960965115	1.043541769913123	0.8207768632983717	0.11128192677050937	Michel	-0.5828443159201376	Both resting	50 ms
S04	46	C	RR	IHI 0.01 S	0.010053873	1.3	1.2	36.8	36	65	66	19.11	4.162	6.345	-7.197	24.109	1.85	5.624	-14.482	19/05/2028	NA	158.215	83.363	0.3720320500385047	267.0575	0.9526260211043207	-1.180488673387172	0.8720839861054451	0.7598155997409555	0.5190850845206686	0.09579024322937442	Michel	-0.6799420006887057	Both resting	10 ms
S04	47	C	RR	IHI 0.01 S	0.010042906	1.3	1.2	36.8	36.2	65	66	19.013	4.246	6.334	-7.168	23.967	1.94	5.661	-14.479	19/05/2028	NA	251.348	14.205	0.5910281055088208	173.92450000000002	1.1713312161285	-1.2036097513435646	1.0878726857390453	1.037373809691989	0.6882153241384696	0.10508525335405759	Michel	-1.012585864721233	Both resting	10 ms
S04	48	C	RR	IHI 0.05 S	0.050039053	1.3	1.2	36.8	36.2	65	66	19.183	4.162	6.288	-7.19	24.107	1.887	5.651	-14.445	19/05/2028	NA	241.998	121.494	0.5690422023526092	183.27450000000005	0.9526260211043207	-1.3002978955248408	0.9241709136032084	0.8739228638319358	0.6425044485660919	0.21042870143379286	Michel	-0.4965352627925216	Both resting	50 ms
S04	49	C	RR	IHI 0.05 S	0.05005908	1.3	1.2	37	36.2	65	66	19.168	4.265	6.289	-7.144	24.096	1.759	5.639	-14.433	19/05/2028	NA	148.116	119.251	0.34828492319630355	277.15650000000005	1.2208002483363478	-1.298195979346988	1.2664564371599565	0.47917340967935385	0.5876513978792393	0.24760874193252555	Michel	-0.5073238944334736	Both resting	50 ms
S04	50	C	RR	IHI 0.01 S	0.010035038	1.3	1.2	37	36.2	65	66	19.114	4.291	6.333	-7.195	24.114	1.887	5.633	-14.472	19/05/2028	NA	243.12	79.625	0.5716805107313546	182.15250000000003	1.288494713462881	-1.2057116675214175	0.8869659653905194	0.8739228638319358	0.560224872535811	0.12677361031164983	Michel	-0.6979214501197706	Both resting	10 ms
S04	51	C	RR	IHI 0.01 S	0.010049105	1.3	1.2	37	36.4	65	66	19.145	4.329	6.327	-7.193	24.103	1.917	5.647	-14.463	19/05/2028	NA	179.909	34.392	0.42304404822790087	245.36350000000004	1.3874327778785789	-1.218323164588541	0.9018479446756003	0.9664422671489472	0.6242200983371423	0.15465864068569934	Michel	-0.915488179952665	Both resting	10 ms
S04	54	C	RR	IHI 0.01 S	0.010057926	1.3	1.2	37.2	36.6	65	66	19.181	4.292	6.296	-7.2	24.148	1.787	5.635	-14.411	19/05/2028	NA	224.418	51.214	0.5277040015519461	200.85450000000003	1.2910983467369768	-1.28348256610201	0.8497610171778304	0.5655248527752311	0.5693670476502858	0.31577214951353366	Michel	-0.8345758476013075	Both resting	10 ms
S04	55	C	RR	IHI 0.05 S	0.050050974	1.3	1.2	37.2	36.6	65	66	19.169	4.211	6.349	-7.175	24.151	1.764	5.579	-14.458	19/05/2028	NA	179.535	49.345	0.4221646121016524	245.73750000000004	1.0802040515350921	-1.1720810086757556	1.035785758241282	0.49459331023218944	0.31338614444496443	0.1701503242268343	Michel	-0.84356557231684	Both resting	50 ms
S04	57	C	RR	IHI 0.05 S	0.05004406	1.3	1.2	37.2	36.6	65	66	19.145	4.28	6.247	-7.18	24.01	1.854	5.655	-14.387	19/05/2028	NA	199.732	25.42	0.4696565143525621	225.54050000000004	1.2598547474478097	-1.3864764588168497	0.998580810028593	0.7721515201832236	0.6607887987950454	0.39013223051099355	Michel	-0.9586427065164729	Both resting	50 ms
S04	58	C	RR	IHI 0.01 S	0.010069132	1.3	1.2	37.2	36.6	65	66	19.16	4.51	6.321	-7.394	23.979	2.032	5.516	-14.29	19/05/2028	NA	214.693	8.224	0.5048363108359933	210.57950000000002	1.8586904004902005	-1.2309346616556647	-0.593790973474533	1.3210999798641572	0.02540762833897951	0.6906708912090754	Michel	-1.04135394579325	Both resting	10 ms
S04	60	C	RR	IHI 0.01 S	0.010044813	1.3	1.2	37.4	36.8	65	66	19.125	4.367	6.321	-7.316	24.05	1.998	5.559	-14.403	19/05/2028	NA	109.591	48.597	0.25769594789223377	315.6815	1.486370842294279	-1.2309346616556647	-0.013393781356570154	1.2162446561048776	0.22196439330020887	0.34055884317935176	Michel	-0.84716338616767906	Both resting	10 ms
S05	1	A	RR	IHI 0.01 S	0.010051966	1.3	1.2	22.7	24.5	42	48	22.388	6.058	6.217	7.536	21.806	7.805	8.793	-7.624	19/06/2018	NA	131.659	11.589	0.6692030090474738	65.08100000000002	1.7257193293062276	-1.2038342615353046	1.0649794577549794	-0.8823500282669685	1.8007324403864344	0.10209396994650495	Michel	-1.0251685933760393	Both resting	10 ms
S05	2	A	RR	IHI 0.01 S	0.010044098	1.3	1.2	22.7	24.5	42	48	22.351	5.958	6.291	7.611	21.932	7.84	8.738	-7.61	19/06/2018	NA	170.184	5.234	0.8650198231168038	26.55600000000001	1.6377375133381313	-1.0485527043336484	1.2106010791435369	-0.8553939326100541	1.6828752780561282	0.13495809516400226	Michel	-1.0557355813734757	Both resting	10 ms
S05	3	A	RR	IHI 0.05 S	0.050058842	1.3	1.2	22.7	24.6	42	48	22.433	6.021	6.307	7.587	21.834	7.699	8.713	-7.649	19/06/2018	NA	53.86	4.112	0.27376232591237165	142.88	1.6931660573980318	-1.014978313587345	1.1640021602991986	-0.9639884893993376	1.6293038406332607	0.04340803205811334	Michel	-1.0611323021497343	Both resting	50 ms
S05	4	A	RR	IHI 0.05 S	0.050056934	1.3	1.2	22.7	24.6	42	48	22.345	5.852	6.329	7.627	21.745	7.748	8.68	-7.716	19/06/2018	NA	135.773	20.56	0.6901138558503608	60.96700000000001	1.5444767884119492	-0.9688135263111787	1.2416670250397623	-0.9262499554796572	1.5585895432350778	-0.11387028148277432	Michel	-0.9820188767237965	Both resting	50 ms
S05	5	A	RR	IHI 0.05 S	0.050046921	1.3	1.2	22.7	24.6	42	48	22.368	5.837	6.352	7.598	21.656	7.673	8.696	-7.711	19/06/2018	NA	97.248	13.832	0.4942970417810308	99.492	1.5312795160167343	-0.9205503396133659	1.1853599981028538	-0.9840130176016166	1.5928752631857126	-0.10213309390509642	Michel	-1.0143799617350873	Both resting	50 ms
S05	6	A	RR	IHI 0.05 S	0.05409503	1.3	1.2	22.9	24.6	42	48	22.405	5.897	6.291	7.519	21.635	7.667	8.638	-7.724	19/06/2018	NA	163.451	3.364	0.8307969909525261	33.289000000000016	1.5840686055975925	-1.0485527043336484	1.031971890240241	-0.9886340625713735	1.468589528364662	-0.1326497816070594	Michel	-1.0647301160005733	Both resting	50 ms
S05	8	A	RR	IHI 0.05 S	0.050055981	1.3	1.2	22.9	24.8	42	48	22.34	5.788	6.43	7.629	21.576	7.554	8.688	-7.8	19/06/2018	NA	120.438	18.691	0.6121683440073193	76.302	1.4881684261923676	-0.7568751847251367	1.24555026827679	-1.0756637428351252	1.575732403210397	-0.31105503278776647	Michel	-0.991008601439329	Both resting	50 ms
S05	9	A	RR	IHI 0.01 S	0.010050058	1.3	1.2	22.9	24.8	42	48	22.337	5.544	6.288	7.554	21.493	7.586	8.569	-7.764	19/06/2018	NA	199.358	34.766	1.013306902510928	-2.617999999999995	1.2734927952302117	-1.0548479025985806	1.0999286468882346	-1.0510181696630891	1.3207323610775519	-0.22654728222848472	Michel	-0.9136892730272455	Both resting	10 ms
S05	10	A	RR	IHI 0.05 S	0.050045013	1.3	1.2	23.1	25	42	48	22.153	5.483	6.376	7.501	21.357	7.369	8.52	-7.762	19/06/2018	NA	113.331	1.121	0.5760445257700518	83.409	1.219823887489673	-0.8701887534939103	0.9970227011069877	-1.2181459627359583	1.2157323437287302	-0.22185240719741187	Michel	-1.0755187476415253	Both resting	50 ms
S05	11	A	RR	IHI 0.05 S	0.050091028	1.3	1.2	23.1	25	42	48	22.411	5.4	6.33	7.511	21.138	7.267	8.531	-7.736	19/06/2018	NA	74.432	8.598	0.378326725627732	122.308	1.1467989802361536	-0.966715126889534	1.0164389172921282	-1.2967037272218227	1.2393037761947938	-0.16081903179348594	Michel	-1.0395550388678303	Both resting	50 ms
S05	12	A	RR	IHI 0.05 S	0.050047874	1.3	1.2	23.3	25	42	48	22.386	5.356	6.327	7.541	21.198	7.238	8.506	-7.733	19/06/2018	NA	200.106	10.841	1.0171088746569075	-3.3659999999999854	1.1080869812101906	-0.9730103251544662	1.0746875658475514	-1.31903877790898	1.1857323387719263	-0.15377671924687877	Michel	-1.0287664072268783	Both resting	50 ms
S05	15	A	RR	IHI 0.05 S	0.050049067	1.3	1.2	23.5	25.2	42	48	22.452	5.4	6.354	7.492	21.22	7.042	8.405	-7.745	19/06/2018	NA	85.279	18.691	0.43346040459489676	111.46100000000001	1.1467989802361536	-0.9163535407700784	0.9795481065403602	-1.4699929135877008	0.9693037315835428	-0.18194596943330743	Michel	-0.991008601439329	Both resting	50 ms
S05	17	A	RR	IHI 0.01 S	0.010044098	1.3	1.2	23.5	25.4	42	48	22.496	5.283	6.351	7.469	21.141	7.031	8.385	-7.759	19/06/2018	NA	190.756	10.093	0.9695842228321643	5.984000000000009	1.0438602555534806	-0.9226487390350105	0.9348908093145366	-1.4784648293655882	0.9264465816452503	-0.2148100946508068	Michel	-1.0323642210777175	Both resting	10 ms
S05	18	A	RR	IHI 0.01 S	0.01004982	1.3	1.2	23.7	25.4	42	48	22.261	5.331	6.575	7.785	21.165	6.993	8.835	-7.97	19/06/2018	NA	130.911	14.205	0.6654010369014943	65.82900000000001	1.086091527218167	-0.45260726858675876	1.5484432407649897	-1.5077314475073804	1.890732455256854	-0.7101194104288235	Michel	-1.012585864721233	Both resting	10 ms
S05	19	A	RR	IHI 0.05 S	0.050048113	1.3	1.2	23.7	25.4	42	48	22.208	5.141	6.525	7.781	20.861	6.93	8.862	-7.922	19/06/2018	NA	123.804	10.467	0.6292772186642269	72.936	0.9189260768787835	-0.5575272396689573	1.5406767542909325	-1.5562524196898269	1.9485896076735485	-0.5974424096831131	Michel	-1.030565314152298	Both resting	50 ms
S05	20	A	RR	IHI 0.05 S	0.050047159	1.3	1.2	23.7	25.4	42	48	22.302	5.126	6.387	7.715	20.998	6.878	8.725	-7.857	19/06/2018	NA	84.157	17.944	0.4277574463759276	112.58300000000001	0.9057288044835693	-0.8471063598558282	1.4125297274690027	-1.596301476094385	1.6550181305962377	-0.4448589711732983	Michel	-0.9946016053786029	Both resting	50 ms
S05	22	A	RR	IHI 0.05 S	0.050042152	1.3	1.2	23.9	25.6	42	48	22.559	5.111	6.152	7.633	20.976	6.723	8.277	-7.636	19/06/2018	NA	141.384	13.458	0.7186337297956693	55.35600000000002	0.8925315320883543	-1.3402302239421622	1.2533167547508473	-1.7156784711464343	0.6950179719784648	0.07392471976007631	Michel	-1.0161788686605069	Both resting	50 ms
S05	23	A	RR	IHI 0.01 S	0.010045052	1.3	1.2	23.9	25.8	42	48	22.235	4.953	6.216	7.787	21.019	6.559	8.454	-7.656	19/06/2018	NA	110.339	57.943	0.560836637186134	86.40100000000001	0.7535202628587624	-1.2059326609569474	1.5523264840020174	-1.8419870336531183	1.0743037489323644	0.026975969449364694	Michel	-0.8022099526784516	Both resting	10 ms
S05	24	A	RR	IHI 0.01 S	0.010061026	1.3	1.2	24.1	25.8	42	48	22.362	5.034	6.28	7.741	20.9	6.52	8.618	-7.727	19/06/2018	NA	101.736	15.327	0.5171088746569076	95.004	0.8247855337929201	-1.0716350979717326	1.4630118895503688	-1.8720238259565376	1.4257323784263696	-0.13969209415366654	Michel	-1.0071891439449743	Both resting	10 ms
S05	25	A	RR	IHI 0.01 S	0.010049105	1.3	1.2	24.1	25.8	42	48	22.257	5.03	6.18	7.693	20.95	6.706	8.324	-7.624	19/06/2018	NA	199.732	14.579	1.0152078885839178	-2.9919999999999902	0.8212662611541967	-1.2814750401361317	1.3698140518616921	-1.728771431894078	0.7957322743334555	0.10209396994650495	Michel	-1.0107869577958133	Both resting	10 ms
S05	26	A	RR	IHI 0.01 S	0.010056019	1.3	1.2	24.1	25.8	42	48	22.511	5.318	6.489	7.563	21.119	6.791	8.504	-7.918	19/06/2018	NA	281.645	38.504	1.431559418521907	-84.90499999999997	1.0746538911423138	-0.6330696188481416	1.1174032414548603	-1.6633066281558575	1.1814466237780956	-0.5880526596209716	Michel	-0.8957098235961806	Both resting	10 ms
S05	29	A	RR	IHI 0.05 S	0.050075054	1.3	1.2	24.3	26	42	48	22.162	5.374	6.353	7.723	21.306	6.987	8.569	-7.783	19/06/2018	NA	156.345	10.467	0.7946782555657212	40.39500000000001	1.1239237080844477	-0.918451940191723	1.4280627004171154	-1.5123524924771374	1.3207323610775519	-0.271148595023662	Michel	-1.030565314152298	Both resting	50 ms
S05	30	A	RR	IHI 0.05 S	0.050061941	1.3	1.2	24.5	26.2	42	48	22.255	5.361	6.529	7.734	21.393	7.143	8.503	-7.884	19/06/2018	NA	194.87	69.532	0.9904950696350513	1.8700000000000045	1.1124860720085954	-0.5491336419823823	1.4494205382207705	-1.3922053232634624	1.179303766281182	-0.5082397840927607	Michel	-0.7464678875482721	Both resting	50 ms
S05	32	A	RR	IHI 0.05 S	0.050060034	1.3	1.2	24.5	26.2	42	48	22.286	5.507	6.561	7.879	21.424	7.148	8.615	-7.913	19/06/2018	NA	185.519	188.782	0.9429653349598455	11.221000000000004	1.240939523322016	-0.48198486048977496	1.7309556729053133	-1.3883544524553317	1.4193038059356253	-0.5763154720432938	Michel	-0.172885933387092	Both resting	50 ms
S05	34	A	RR	IHI 0.01 S	0.010056019	1.3	1.2	24.6	26.2	42	48	22.668	5.627	6.39	7.346	21.182	7.054	8.486	-7.887	19/06/2018	NA	140.261	29.158	0.7129256887262376	56.47900000000001	1.3465177024837318	-0.840811161590896	0.6960713502373028	-1.460750823648187	1.1428751888336337	-0.5152820966393657	Michel	-0.940663257085408	Both resting	10 ms
S05	35	A	RR	IHI 0.01 S	0.010041952	1.3	1.2	24.6	26.2	42	48	22.316	5.518	6.524	7.654	21.349	7.163	8.509	-7.88	19/06/2018	NA	170.184	23.551	0.8650198231168038	26.55600000000001	1.2506175230785068	-0.559625639090602	1.294090808739643	-1.3768018400309396	1.1921609112626705	-0.4988500340306171	Michel	-0.9676324312320055	Both resting	10 ms
S05	36	A	RR	IHI 0.05 S	0.050048113	1.3	1.2	24.8	26.4	42	48	22.355	5.829	6.361	7.638	21.767	7.509	8.448	-7.744	19/06/2018	NA	144.75	26.542	0.735742604452577	51.99000000000001	1.5242409707392865	-0.9016647448185712	1.2630248628434175	-1.1103215801083006	1.0614466039508759	-0.179598531917771	Michel	-0.9532459857402142	Both resting	50 ms
S05	37	A	RR	IHI 0.05 S	0.0500741	1.3	1.2	24.8	26.4	42	48	22.404	5.788	6.346	7.682	21.533	7.422	8.545	-7.753	19/06/2018	NA	155.597	81.12	0.7908762834197418	41.143	1.4881684261923676	-0.9331407361432302	1.3484562140580385	-1.177326732169774	1.2693037811515977	-0.2007254695575925	Michel	-0.6907306323296577	Both resting	50 ms
S05	38	A	RR	IHI 0.01 S	0.010051966	1.3	1.2	24.8	26.6	42	48	22.438	5.764	6.295	7.56	21.561	7.24	8.473	-7.719	19/06/2018	NA	186.267	5.234	0.9467673071058249	10.473000000000013	1.4670527903600243	-1.0401591066470735	1.1115783765993177	-1.3174984295857282	1.1150180413737434	-0.12091259402938148	Michel	-1.0557355813734757	Both resting	10 ms
S05	40	A	RR	IHI 0.01 S	0.010061979	1.3	1.2	25	26.6	42	48	22.438	5.85	6.682	7.747	21.69	7.437	8.745	-8.061	19/06/2018	NA	173.176	11.962	0.8802277117007217	23.56400000000002	1.5427171520925869	-0.22807853047085253	1.4746616192614537	-1.1657741197453817	1.6978752805345303	-0.9237362243425664	Michel	-1.0233744963621851	Both resting	10 ms
S05	42	A	RR	IHI 0.01 S	0.010048151	1.3	1.2	25	26.6	42	48	22.26	5.829	6.49	7.644	21.72	7.528	8.358	-7.907	19/06/2018	00:14:00	204.969	63.177	1.0418267764562366	-8.228999999999985	1.5242409707392865	-0.6309712194264969	1.2746745925545027	-1.095688271037405	0.8685894292285558	-0.5622308469500794	Michel	-0.7770348755457085	Both resting	10 ms
S05	43	A	RR	IHI 0.01 S	0.010038137	1.3	1.2	25.2	26.6	42	48	22.187	5.736	6.544	7.668	21.665	7.417	8.436	-7.903	19/06/2018	00:23:00	198.984	60.186	1.0114059164379383	-2.2439999999999998	1.442417881888957	-0.5176576506577233	1.3212735113988407	-1.1811776029779044	1.035732313987899	-0.5528410968879358	Michel	-0.7914213210374995	Both resting	10 ms
S05	45	A	RR	IHI 0.01 S	0.010056019	1.3	1.2	25.2	27	42	48	22.227	5.671	6.513	7.675	21.438	7.34	8.517	-7.9	19/06/2018	00:41:00	214.693	48.597	1.0912524143539697	-17.953000000000003	1.3852297015096948	-0.5827080327286861	1.3348648627284387	-1.240481013423116	1.209303771237986	-0.5457987843413308	Michel	-0.84716338616767906	Both resting	10 ms
S05	47	A	RR	IHI 0.05 S	0.050042868	1.3	1.2	25.4	27	42	48	22.506	5.879	6.572	7.69	21.673	7.344	8.669	-7.974	19/06/2018	01:00:00	124.552	43.364	0.6330791908102064	72.188	1.5682318787233347	-0.45890246685169095	1.3639891870061513	-1.2374003167766112	1.535018110769018	-0.7195091604909671	Michel	-0.8723336533888569	Both resting	50 ms
S05	51	A	RR	IHI 0.01 S	0.010053158	1.3	1.2	25.6	27.2	42	48	22.51	5.549	6.362	7.464	21.379	6.958	8.298	-7.8	19/06/2018	01:36:00	194.122	9.346	0.9866930974890719	2.617999999999995	1.2778918860286173	-0.8995663453969266	0.9251827012219664	-1.534687543164295	0.7400179794136745	-0.31105503278776647	Michel	-1.0359572250169913	Both resting	10 ms
S05	53	A	RR	IHI 0.01 S	0.010103941	1.3	1.2	25.6	27.4	42	48	22.457	5.504	6.283	7.603	21.407	6.987	8.359	-7.719	19/06/2018	01:55:00	163.077	48.597	0.8288960048795364	33.66300000000001	1.238300068842973	-1.0653398997068004	1.195068106195424	-1.5123524924771374	0.8707322867254693	-0.12091259402938148	Michel	-0.84716338616767906	Both resting	10 ms
S05	55	A	RR	IHI 0.05 S	0.05004096	1.3	1.2	25.8	27.4	42	48	22.749	5.809	6.599	7.67	21.554	6.947	8.467	-7.949	19/06/2018	02:13:00	78.546	9.346	0.3992375724306191	118.194	1.5066446075456676	-0.4022456824673032	1.3251567546358687	-1.5431594589421824	1.102160896392255	-0.6608232226025755	Michel	-1.0359572250169913	Both resting	50 ms
S05	56	A	RR	IHI 0.01 S	0.010044813	1.3	1.2	25.8	27.4	42	48	22.695	5.813	6.581	7.643	21.539	7.037	8.386	-7.962	19/06/2018	02:22:00	124.926	31.028	0.6349801768831961	71.81400000000001	1.5101638801843913	-0.4400168720568944	1.2727329709359878	-1.4738437843958314	0.9285894391421637	-0.6913399103045385	Michel	-0.9316687224583103	Both resting	10 ms
S05	58	A	RR	IHI 0.01 S	0.010061979	1.3	1.2	26	27.6	42	48	22.604	5.481	6.56	7.75	21.33	6.811	8.385	-7.944	19/06/2018	02:41:00	75.18	102.428	0.3821286977737115	121.56	1.2180642511703113	-0.48408325991141965	1.4804864841169962	-1.6479031449233355	0.9264465816452503	-0.6490860350248976	Michel	-0.5882410366963963	Both resting	10 ms
S05	59	A	RR	IHI 0.05 S	0.050046206	1.3	1.2	26	27.6	42	48	22.812	5.625	6.389	7.618	21.409	6.775	8.307	-7.867	19/06/2018	02:50:00	123.056	140.559	0.6254752465182474	73.68400000000001	1.34475806616437	-0.8429095610125388	1.2241924304731366	-1.6756294147418755	0.7593036968859073	-0.46833334632865414	Michel	-0.4048342988002122	Both resting	50 ms
S05	1	B	AR	IHI 0.01 S	0.010065079	1.3	1.2	25.8	27.4	42	48	22.159	3.478	7.186	6.675	23.026	9.978	7.719	-7.757	19/06/2018	07:17:00	659.79	124.11	1.0309758401416325	-19.823499999999967	-0.54421152267066	0.8295147780377122	-0.606756755785654	0.7912384249465984	-0.5006965112999188	-0.21011521961973398	Michel	-0.48395253413771533	Test active	10 ms
S05	2	B	AR	IHI 0.01 S	0.010062933	1.3	1.2	25.8	27.4	42	48	22.159	3.762	6.94	6.613	23.374	10.143	7.731	-7.627	19/06/2018	07:27:00	634.73	8.224	0.991817540449383	5.236499999999978	-0.2943431653212663	0.3133085203132942	-0.7271372961335266	0.9183171616149095	-0.4749822213369436	0.0950516573998978	Michel	-1.04135394579325	Test active	10 ms
S05	3	B	AR	IHI 0.05 S	0.050045013	1.3	1.2	25.8	27.4	42	48	22.14	3.81	7.084	6.615	23.315	10.109	7.759	-7.67	19/06/2018	07:36:00	614.906	41.495	0.9608409190168548	25.060500000000047	-0.25211189365658	0.6154780370300257	-0.7232540528964988	0.8921312401196207	-0.41498221142333186	-0.0058881557681346895	Michel	-0.8813233781043893	Test active	50 ms
S05	4	B	AR	IHI 0.05 S	0.050057888	1.3	1.2	25.8	27.2	42	48	22.216	3.672	7.201	6.698	23.233	10.172	7.844	-7.782	19/06/2018	07:45:00	649.317	15.701	1.0146109210403982	-9.350500000000011	-0.373526799692553	0.8609907693623712	-0.5620994585598288	0.9406522123020671	-0.232839324185585	-0.26880115750812555	Michel	-1.0053902370195549	Test active	50 ms
S05	5	B	AR	IHI 0.05 S	0.05009985	1.3	1.2	25.8	27	42	48	22.33	3.924	7.177	6.643	23.407	10.056	7.813	-7.745	19/06/2018	07:54:00	743.947	10.841	1.1624780359596947	-103.9805	-0.15181262345295019	0.8106291832429157	-0.6688886475781051	0.8513120095534356	-0.299267906589941	-0.18194596943330743	Michel	-1.0287664072268783	Test active	50 ms
S05	6	B	AR	IHI 0.05 S	0.050047874	1.3	1.2	25.8	27	42	48	22.249	3.703	7.2	6.678	23.12	9.893	7.805	-7.718	19/06/2018	08:03:00	491.102	116.634	0.7673870429155276	148.86450000000002	-0.3462524367424434	0.8588923699407284	-0.6009318909301116	0.7257736212083785	-0.3164107665652584	-0.11856515651384507	Michel	-0.5199114329998451	Test active	50 ms
S05	8	B	AR	IHI 0.05 S	0.050048113	1.3	1.2	25.8	27	42	48	22.338	3.693	7.111	6.656	23.092	9.894	7.76	-7.735	19/06/2018	08:22:00	684.85	91.587	1.070134139833882	-44.883500000000026	-0.35505061833925283	0.6721348214144134	-0.6436475665374221	0.7265437953700042	-0.4128393539264184	-0.15847159427795163	Michel	-0.6403852879757368	Test active	50 ms
S05	9	B	AR	IHI 0.01 S	0.010063887	1.3	1.2	25.8	26.8	42	48	22.291	3.75	7.161	6.666	23.275	10.028	7.707	-7.777	19/06/2018	08:31:00	650.065	62.803	1.0157797322203586	-10.098500000000058	-0.3049009832374379	0.7770547924966119	-0.6242313503522798	0.8297471330279051	-0.5264108012628957	-0.25706396993044767	Michel	-0.778833782471128	Test active	10 ms
S05	10	B	AR	IHI 0.05 S	0.050043106	1.3	1.2	25.8	26.8	42	48	22.413	3.807	7.124	6.639	23.262	9.885	7.679	-7.707	19/06/2018	08:40:00	639.218	42.242	0.9988304075291441	0.7485000000000355	-0.254751348135623	0.6994140138957848	-0.6766551340521606	0.7196122279153689	-0.5864108111765056	-0.09274334384295285	Michel	-0.8777303741651156	Test active	50 ms
S05	11	B	AR	IHI 0.05 S	0.050042868	1.3	1.2	25.8	26.6	42	48	22.378	3.67	7.253	6.549	23.014	9.798	7.781	-7.843	19/06/2018	08:49:00	868.499	23.551	1.3571007232409822	-228.53250000000003	-0.37528643601191514	0.9701075392878592	-0.8514010797184286	0.6526070758538963	-0.36783934649121053	-0.41199484595579894	Michel	-0.9676324312320055	Test active	50 ms
S05	12	B	AR	IHI 0.05 S	0.050054073	1.3	1.2	25.8	26.4	42	48	22.36	3.698	7.185	6.547	23.118	9.813	7.701	-7.782	19/06/2018	08:59:00	555.061	51.588	0.8673282117110818	84.90549999999996	-0.3506515275408481	0.8274163786160675	-0.8552843229554581	0.6641596882782886	-0.5392679462443842	-0.26880115750812555	Michel	-0.832776940675888	Test active	50 ms
S05	15	B	AR	IHI 0.05 S	0.050041914	1.3	1.2	25.8	26.2	42	48	22.55	3.631	7.232	6.508	23.025	9.796	7.679	-7.851	19/06/2018	09:26:00	673.255	162.614	1.0520160039627073	-33.2885	-0.40959934423947286	0.9260411514333358	-0.9310075660775071	0.6510667275306435	-0.5864108111765056	-0.43077434608008397	Michel	-0.29875169922767697	Test active	50 ms
S05	17	B	AR	IHI 0.01 S	0.010056019	1.3	1.2	25.8	26.2	42	48	22.697	3.444	7.254	6.431	22.735	9.489	7.497	-7.988	19/06/2018	09:45:00	631.363	31.028	0.9865563275577707	8.60349999999994	-0.574125340099813	0.972205938709502	-1.0805124307030922	0.4146232599114246	-0.9764108756149763	-0.7523732857084665	Michel	-0.9316687224583103	Test active	10 ms
S05	18	B	AR	IHI 0.01 S	0.010051012	1.3	1.2	25.8	26	42	48	22.837	3.5	7.271	6.376	22.789	9.504	7.493	-7.952	19/06/2018	09:54:00	660.912	18.691	1.0327290569115728	-20.945500000000038	-0.524855523157679	1.0078787288774504	-1.1873016197213668	0.42617587233581555	-0.9849823056026341	-0.6678655351491827	Michel	-0.991008601439329	Test active	10 ms
S05	19	B	AR	IHI 0.05 S	0.050049067	1.3	1.2	25.8	26	42	48	22.944	3.476	7.192	6.371	22.782	9.352	7.399	-7.86	19/06/2018	10:03:00	619.394	55.7	0.967853786096616	20.57249999999999	-0.5459711589900221	0.8421051745675765	-1.197009727813937	0.3091093997686453	-1.1864109103126137	-0.45190128371990546	Michel	-0.8129985843194036	Test active	50 ms
S05	20	B	AR	IHI 0.05 S	0.050051928	1.3	1.2	25.8	26	42	48	22.811	3.488	7.216	6.384	22.744	9.347	7.411	-7.895	19/06/2018	10:12:00	588.724	42.242	0.919929402554665	51.24249999999995	-0.5354133410738505	0.8924667606870321	-1.171768646773254	0.30525852896051414	-1.1606966203496385	-0.5340615967636508	Michel	-0.8777303741651156	Test active	50 ms
S05	22	B	AR	IHI 0.05 S	0.050043106	1.3	1.2	25.8	25.8	42	48	22.852	3.954	7.306	6.297	23.1	9.537	7.425	-8.001	19/06/2018	10:31:00	557.679	31.401	0.8714190508409424	82.28750000000002	-0.12541807866252103	1.08132270863499	-1.3406897275839813	0.45159161966947864	-1.1306966153928326	-0.7828899734104274	Michel	-0.929874625444456	Test active	50 ms
S05	23	B	AR	IHI 0.01 S	0.010046959	1.3	1.2	25.8	25.8	42	48	22.92	3.747	7.192	6.255	22.969	9.293	7.39	-7.852	19/06/2018	10:40:00	668.392	30.654	1.0444171687111747	-28.425500000000056	-0.3075404377164809	0.8421051745675765	-1.4222378355615728	0.2636691242327032	-1.2056966277848464	-0.4331217835956204	Michel	-0.9334676293837298	Test active	10 ms
S05	24	B	AR	IHI 0.01 S	0.01004982	1.3	1.2	25.8	25.8	42	48	22.707	4.132	7.359	6.161	23.296	9.908	7.622	-8.003	19/06/2018	10:49:00	658.668	10.841	1.0292226233716921	-18.70150000000001	0.03118955376069017	1.1925378779821207	-1.604750267701898	0.7373262336327695	-0.7085536885006426	-0.7875848484415002	Michel	-1.0287664072268783	Test active	10 ms
S05	25	B	AR	IHI 0.01 S	0.010062933	1.3	1.2	25.8	25.8	42	48	22.764	3.945	7.328	6.216	23.21	9.801	7.561	-8.003	19/06/2018	10:58:00	709.91	9.719	1.1092924395261314	-69.94349999999997	-0.13333644209965	1.127487495911158	-1.497961078683622	0.6549175983387748	-0.8392679958124374	-0.7875848484415002	Michel	-1.034163128003137	Test active	10 ms
S05	26	B	AR	IHI 0.01 S	0.010055065	1.3	1.2	25.8	25.6	42	48	22.757	3.758	7.281	6.336	22.976	9.649	7.568	-7.933	19/06/2018	11:07:00	666.148	8.972	1.040910735171294	-26.181500000000028	-0.2978624379599902	1.0288627230938898	-1.2649664844619306	0.5378511257716032	-0.8242679933340353	-0.6232642223540054	Michel	-1.0377561319424107	Test active	10 ms
S05	29	B	AR	IHI 0.05 S	0.050068855	1.3	1.2	25.6	25.6	42	48	22.691	4.679	7.551	6.377	23.958	10.727	7.906	-8.117	19/06/2018	11:35:00	660.912	16.075	1.0327290569115728	-20.945500000000038	0.5124500871061781	1.595430566937765	-1.1853599981028538	1.3680988720045655	-0.09998215937687678	-1.055192725212564	Michel	-1.0035913300941353	Test active	50 ms
S05	30	B	AR	IHI 0.05 S	0.050040007	1.3	1.2	25.6	25.6	42	48	22.222	3.425	7.084	6.4	22.951	9.893	7.578	-7.709	19/06/2018	11:44:00	724.871	14.953	1.1326702257071268	-84.90449999999998	-0.5908418851337515	0.6154780370300257	-1.1407027008770285	0.7257736212083785	-0.8028394183648873	-0.0974382188740236	Michel	-1.008988050870394	Test active	50 ms
S05	32	B	AR	IHI 0.05 S	0.050047159	1.3	1.2	25.6	25.6	42	48	22.281	3.156	7.208	6.503	22.705	9.639	7.439	-7.931	19/06/2018	12:03:00	649.317	22.056	1.0146109210403982	-9.350500000000011	-0.8275129700879306	0.8756795653138802	-0.9407156741700774	0.5301493841553421	-1.1006966104360267	-0.6185693473229347	Michel	-0.9748232490221183	Test active	50 ms
S05	34	B	AR	IHI 0.01 S	0.010104179	1.3	1.2	25.6	25.6	42	48	22.761	4.54	7.705	6.356	23.669	10.463	7.841	-8.314	19/06/2018	12:21:00	647.821	9.346	1.0122732986804779	-7.85450000000003	0.39015536291052394	1.9185840778709378	-1.2261340520916495	1.164772893335268	-0.23926789667632925	-1.5176379157730813	Michel	-1.0359572250169913	Test active	10 ms
S05	35	B	AR	IHI 0.01 S	0.010061026	1.3	1.2	25.6	25.6	42	48	22.62	4.159	7.635	6.328	23.341	10.238	7.694	-8.252	19/06/2018	12:30:00	715.146	108.783	1.1174741177858527	-75.17949999999996	0.054944644072076325	1.7716961183558586	-1.2804994574100432	0.9914837069693904	-0.5542679487227863	-1.3720967898098737	Michel	-0.5576740486989598	Test active	10 ms
S05	36	B	AR	IHI 0.05 S	0.050045967	1.3	1.2	25.6	25.4	42	48	22.645	4.52	7.462	6.339	23.783	10.424	7.592	-8.062	19/06/2018	12:39:00	470.904	32.149	0.7358260158930194	169.0625	0.3725589997169042	1.40867301841145	-1.259141619606388	1.1347361010318493	-0.7728394134080833	-0.9260836618581008	Michel	-0.926276811593617	Test active	50 ms
S05	37	B	AR	IHI 0.05 S	0.050052881	1.3	1.2	25.6	25.4	42	48	22.688	2.325	7.206	6.101	21.894	8.355	6.488	-8.012	19/06/2018	12:48:00	663.53	6.729	1.0368198960414334	-23.563499999999976	-1.5586418607828119	0.8714827664705928	-1.721247564812743	-0.4587542393725999	-3.138554090001877	-0.8087117860813217	Michel	-1.0485447635833627	Test active	50 ms
S05	38	B	AR	IHI 0.01 S	0.0100739	1.3	1.2	25.6	25.4	42	48	22.47	3.274	7.469	6.385	22.643	9.269	7.373	-8.223	19/06/2018	12:58:00	762.648	57.195	1.1916998780404913	-122.68150000000003	-0.7236944272455769	1.4233618143629592	-1.1698270251547411	0.24518494435367694	-1.2421252052323948	-1.3040211018593404	Michel	-0.8058077665292906	Test active	10 ms
S05	40	B	AR	IHI 0.01 S	0.010094166	1.3	1.2	25.6	25.4	42	48	22.41	3.321	7.507	6.356	22.761	9.289	7.37	-8.229	19/06/2018	13:16:00	642.584	12.71	1.0040900578389649	-2.61749999999995	-0.6823429737405714	1.503100992385429	-1.2261340520916495	0.2605884275861991	-1.248553777723139	-1.3181057269525507	Michel	-1.019776682511346	Test active	10 ms
S05	42	B	AR	IHI 0.01 S	0.010062933	1.3	1.2	25.6	25.4	42	48	22.623	3.507	7.578	6.323	22.593	9.387	7.522	-8.247	19/06/2018	13:34:00	611.166	12.71	0.9549968631170539	28.800499999999943	-0.5186967960399121	1.6520873513221528	-1.2902075655026135	0.3360654954255598	-0.9228394381921089	-1.3603596022321935	Michel	-1.019776682511346	Test active	10 ms
S05	43	B	AR	IHI 0.01 S	0.010042906	1.3	1.2	25.6	25.4	42	48	22.669	3.449	7.431	6.262	22.723	9.397	7.34	-8.147	19/06/2018	13:44:00	475.019	70.653	0.7422560399645919	164.9475	-0.5697262493014082	1.3436226363404873	-1.4086464842319748	0.3437672370418209	-1.3128395026305797	-1.1256158506786313	Michel	-0.7410759766835785	Test active	10 ms
S05	45	B	AR	IHI 0.01 S	0.010042906	1.3	1.2	25.6	25.4	42	48	22.59	3.256	7.371	6.259	22.591	9.231	7.259	-8.088	19/06/2018	14:02:00	688.59	13.458	1.075978195733683	-48.623500000000035	-0.7395311541198345	1.2177186710418495	-1.4144713490875156	0.21591832621188403	-1.4864109598806667	-0.9871170372620267	Michel	-1.0161788686605069	Test active	10 ms
S05	47	B	AR	IHI 0.05 S	0.050046921	1.3	1.2	25.6	25.4	42	48	22.625	3.349	7.555	6.355	22.551	9.352	7.512	-8.236	19/06/2018	14:20:00	701.307	81.12	1.0958495483747979	-61.34050000000002	-0.6577080652695044	1.60382416462434	-1.2280756737101626	0.3091093997686453	-0.944268013161257	-1.3345377895613035	Michel	-0.6907306323296577	Test active	50 ms
S05	51	B	AR	IHI 0.01 S	0.010045052	1.3	1.2	25.6	25.4	42	48	22.653	3.539	7.518	6.271	22.814	9.55	7.344	-8.223	19/06/2018	14:57:00	635.852	27.663	0.9935707572193232	4.114500000000021	-0.49054261493012125	1.526183386023513	-1.3911718896653473	0.4616038837706182	-1.3042680726429199	-1.3040211018593404	Michel	-0.9478540748755209	Test active	10 ms
S05	53	B	AR	IHI 0.01 S	0.010058165	1.3	1.2	25.6	25.6	42	48	22.575	3.311	7.525	6.323	22.715	9.492	7.324	-8.214	19/06/2018	15:16:00	536.36	27.663	0.8381063696302854	103.60649999999998	-0.6911411553373813	1.5408721819750222	-1.2902075655026135	0.41693378239630313	-1.3471252225812143	-1.282894164219519	Michel	-0.9478540748755209	Test active	10 ms
S05	55	B	AR	IHI 0.05 S	0.050039053	1.3	1.2	25.6	25.4	42	48	22.774	3.867	7.489	6.34	23.215	9.857	7.443	-8.17	19/06/2018	15:34:00	722.253	31.775	1.1285793865772662	-82.28650000000005	-0.2019622585547651	1.465329802795838	-1.257199997987875	0.6980473513898371	-1.0921251804483691	-1.1796069135359502	Michel	-0.9280757185190365	Test active	50 ms
S05	56	B	AR	IHI 0.01 S	0.010066032	1.3	1.2	25.6	25.4	42	48	22.652	3.579	7.66	6.337	22.764	9.673	7.613	-8.322	19/06/2018	15:43:00	524.391	27.289	0.8194038281691307	115.57550000000003	-0.45534988854288266	1.824156103896959	-1.2630248628434175	0.5563353056506308	-0.7278394059728734	-1.5364174158973642	Michel	-0.9496529818009406	Test active	10 ms
S05	58	B	AR	IHI 0.01 S	0.010050058	1.3	1.2	25.6	25.6	42	48	22.523	3.479	7.626	6.307	22.671	9.672	7.495	-8.307	19/06/2018	16:01:00	699.811	31.775	1.0935119260148773	-59.84450000000004	-0.5433317045109791	1.752810523561064	-1.3212735113988392	0.5555651314890052	-0.9806965906088052	-1.5012058531643326	Michel	-0.9280757185190365	Test active	10 ms
S05	59	B	AR	IHI 0.05 S	0.050055981	1.3	1.2	25.6	25.4	42	48	22.66	3.502	7.559	6.267	22.733	9.596	7.418	-8.26	19/06/2018	16:11:00	649.317	17.196	1.0146109210403982	-9.350500000000011	-0.5230958868383172	1.612217762310917	-1.398938376139403	0.49703189520541935	-1.1456966178712347	-1.3908762899341567	Michel	-0.9981994192294419	Test active	50 ms
S05	1	C	AA	IHI 0.01 S	0.010047197	1.3	1.2	25.2	25.4	42	48	21.423	3.046	6.122	6.902	23.249	9.859	7.833	-6.659	19/06/2018	17:57:00	602.189	682.981	0.8516265983316468	104.91550000000007	-0.924292967652837	-1.403182206591482	-0.16600864838295434	0.6995876997130899	-0.25641075665164664	2.3673711724383883	Michel	2.2041675522691007	Both active	10 ms
S05	2	C	AA	IHI 0.01 S	0.010055065	1.3	1.2	25.2	25.2	42	48	21.318	3.218	6.276	6.926	23.365	10.009	7.901	-6.808	19/06/2018	18:06:00	713.65	163.362	1.0092567647356225	-6.545499999999947	-0.7729642441877109	-1.0800286956583094	-0.11940972953861606	0.8151138239570087	-0.1106964468614499	2.0176029826235795	Michel	-0.2951538853768379	Both active	10 ms
S05	3	C	AA	IHI 0.05 S	0.050051928	1.3	1.2	25.2	25.2	42	48	21.165	3.095	6.277	6.965	23.274	10.022	7.919	-6.788	19/06/2018	18:15:00	791.823	73.644	1.1198104382025569	-84.71849999999995	-0.8811818778284694	-1.0779302962366648	-0.04368648641656702	0.8251260880581482	-0.0721250119169863	2.064551732934291	Michel	-0.7266895311917875	Both active	50 ms
S05	4	C	AA	IHI 0.05 S	0.050424814	1.3	1.2	25.2	25.2	42	48	21.298	3.058	6.225	6.956	23.222	9.928	7.895	-6.758	19/06/2018	18:24:00	681.484	316.631	0.9637670245345632	25.620499999999993	-0.9137351497366654	-1.1870470661621526	-0.06116108098319279	0.752729716865293	-0.12355359184293842	2.1349748584003603	Michel	0.4420564503240415	Both active	50 ms
S05	5	C	AA	IHI 0.05 S	0.050046921	1.3	1.2	25.2	25.2	42	48	21.3	3.056	6.251	6.924	23.279	9.892	7.839	-6.773	19/06/2018	18:33:00	673.629	308.407	0.9526583411645662	33.47550000000001	-0.9154947860560271	-1.1324886811994077	-0.12329297277564383	0.7250034470467515	-0.24355361167015813	2.099763295667327	Michel	0.40249973761107266	Both active	50 ms
S05	6	C	AA	IHI 0.05 S	0.050060034	1.3	1.2	25.2	25.2	42	48	21.27	2.995	6.254	6.935	23.197	9.981	7.853	-6.838	19/06/2018	18:43:00	602.563	415.695	0.8521555159103074	104.54150000000004	-0.9691636937965659	-1.1261934829344775	-0.10193513497199029	0.7935489474314769	-0.21355360671335416	1.9471798571575099	Michel	0.9185455296282188	Both active	50 ms
S05	8	C	AA	IHI 0.05 S	0.050048113	1.3	1.2	25	25	42	48	21.295	2.897	6.245	6.972	23.029	9.749	7.836	-6.741	19/06/2018	19:01:00	682.98	502.422	0.9658826948492054	24.124500000000012	-1.0553858734453005	-1.145079077729272	-0.03009513508696728	0.6148685419342167	-0.24998218416090237	2.1748812961644672	Michel	1.3356947299513775	Both active	50 ms
S05	9	C	AA	IHI 0.01 S	0.010093927	1.3	1.2	25	25	42	48	21.378	2.871	6.251	6.923	23.192	9.789	7.716	-6.823	19/06/2018	19:10:00	712.528	559.244	1.0076700119996407	-5.42349999999999	-1.0782611455970055	-1.1324886811994077	-0.12523459439415857	0.6456755083992609	-0.507125083790663	1.9823914198905435	Michel	1.6090035249144514	Both active	10 ms
S05	10	C	AA	IHI 0.05 S	0.050052166	1.3	1.2	25	24.8	42	48	21.413	2.696	6.264	6.93	22.948	9.74	7.695	-6.841	19/06/2018	19:19:00	727.115	456.816	1.028299211785528	-20.01049999999998	-1.232229323541174	-1.1052094887180361	-0.11164324306456054	0.6079369744795813	-0.5521250912258708	1.9401375446109026	Michel	1.1163339031046287	Both active	50 ms
S05	11	C	AA	IHI 0.05 S	0.050052881	1.3	1.2	25	24.6	42	48	21.301	2.627	6.286	6.99	22.972	9.672	7.651	-6.83	19/06/2018	19:29:00	660.164	628.402	0.9336158941146605	46.94050000000004	-1.292936776559161	-1.05904470144187	0.004854054046285991	0.5555651314890052	-0.6464108210901174	1.9659593572817948	Michel	1.9416473889469787	Both active	50 ms
S05	12	C	AA	IHI 0.05 S	0.050049067	1.3	1.2	25	24.6	42	48	21.449	2.626	6.331	6.929	22.936	9.654	7.66	-6.9	19/06/2018	19:38:00	686.346	377.565	0.9706429530571506	20.758500000000026	-1.2938165947188418	-0.9646167274678893	-0.11358486468307356	0.5417019965797344	-0.6271251036178846	1.8016387311943	Michel	0.7351436016436	Both active	50 ms
S05	15	C	AA	IHI 0.05 S	0.050060034	1.3	1.2	25	24.6	42	48	21.498	2.596	6.314	6.989	22.877	9.594	7.755	-6.903	19/06/2018	20:05:00	625.379	146.166	0.8844223166448524	81.72550000000001	-1.3202111395092706	-1.0002895176358377	0.00291243242777125	0.4954915468821666	-0.4235536414109915	1.794596418647695	Michel	-0.3778651246536148	Both active	50 ms
S05	17	C	AA	IHI 0.01 S	0.010059118	1.3	1.2	24.8	24.5	42	48	21.515	2.639	6.364	6.957	22.807	9.585	7.793	-6.941	19/06/2018	20:24:00	552.069	143.923	0.7807459859186301	155.03550000000007	-1.2823789586429895	-0.8953695465536391	-0.059219459364679775	0.4885599794275326	-0.3421250565282335	1.7053937930573404	Michel	-0.38865375629456683	Both active	10 ms
S05	18	C	AA	IHI 0.01 S	0.010041952	1.3	1.2	24.8	24.3	42	48	21.363	2.548	6.343	6.947	22.736	9.604	7.717	-6.927	19/06/2018	20:33:00	682.606	510.647	0.9653537772705448	24.498500000000035	-1.362442411173957	-0.9394359344081624	-0.07863567554982029	0.5031932884984277	-0.5049822262937496	1.7382579182748399	Michel	1.3752562525759116	Both active	10 ms
S05	19	C	AA	IHI 0.05 S	0.05004406	1.3	1.2	24.8	24.3	42	48	21.411	2.305	6.407	6.949	22.682	9.628	7.601	-7	19/06/2018	20:42:00	627.249	397.003	0.8870669045381553	79.8555	-1.5762382239764312	-0.8051383714229476	-0.07475243231279254	0.5216774683774553	-0.7535536959358505	1.5668949796407379	Michel	0.8286386626497636	Both active	50 ms
S05	20	C	AA	IHI 0.05 S	0.05004406	1.3	1.2	24.8	24.3	42	48	21.359	2.386	6.422	6.989	22.753	9.608	7.597	-6.982	19/06/2018	20:51:00	703.177	176.072	0.9944456583150015	3.927500000000009	-1.504972953042273	-0.7736623800982886	0.00291243242777125	0.5062739851449332	-0.7621251259235082	1.6091488549203787	Michel	-0.23401990938196493	Both active	50 ms
S05	22	C	AA	IHI 0.05 S	0.050046921	1.3	1.2	24.8	24.1	42	48	21.667	2.659	6.332	6.887	22.907	9.599	7.612	-6.942	19/06/2018	21:10:00	754.045	189.53	1.0663841058853394	-46.94049999999993	-1.26478259544937	-0.9625183280462465	-0.19513297266066684	0.4993424176902978	-0.7299822634697889	1.703046355541804	Michel	-0.16928811953625292	Both active	50 ms
S05	23	C	AA	IHI 0.01 S	0.010046959	1.3	1.2	24.6	24.1	42	48	21.663	2.746	6.298	6.917	22.908	9.568	7.591	-6.92	19/06/2018	21:19:00	736.092	601.486	1.0409946478915069	-28.987499999999955	-1.188238415557126	-1.0338639083821413	-0.13688432410524357	0.47546701867988755	-0.7749822709049967	1.7546899808835885	Michel	1.8121838092555544	Both active	10 ms
S05	24	C	AA	IHI 0.01 S	0.010036945	1.3	1.2	24.6	24.1	42	48	21.54	2.61	6.282	6.944	22.996	9.62	7.465	-6.918	19/06/2018	21:28:00	944.801	756.998	1.3361546984922315	-237.69650000000001	-1.3078936852737373	-1.067438299128445	-0.08446054040536279	0.5155160750844456	-1.0449823155162459	1.7593848559146592	Michel	2.5601827765973866	Both active	10 ms
S05	25	C	AA	IHI 0.01 S	0.010050058	1.3	1.2	24.6	23.9	42	48	21.616	2.502	6.409	6.821	22.748	9.625	7.502	-7.005	19/06/2018	21:37:00	597.701	602.608	0.8452795873877199	109.40350000000001	-1.4029140465192815	-0.8009415725796601	-0.3232799994825966	0.5193669458925769	-0.9656965881304033	1.55515779206306	Michel	1.8175805300318129	Both active	10 ms
S05	26	C	AA	IHI 0.01 S	0.010105848	1.3	1.2	24.6	23.9	42	48	21.665	2.541	6.392	6.822	22.785	9.573	7.464	-7.031	19/06/2018	21:47:00	742.824	396.256	1.050515164307397	-35.719499999999925	-1.3686011382917238	-0.8366143627476066	-0.3213383778640819	0.47931788948801873	-1.0471251730131594	1.494124416659134	Michel	0.8250456587104897	Both active	10 ms
S05	29	C	AA	IHI 0.05 S	0.050054073	1.3	1.2	24.6	23.7	42	48	21.434	2.868	6.666	6.893	23	9.797	7.587	-7.246	19/06/2018	22:14:00	650.439	122.615	0.9198626228513607	56.665500000000065	-1.0809006000760486	-0.2616529212171562	-0.18348324294958182	0.6518369016922706	-0.7835537008926564	0.9894253508189716	Michel	-0.49114335192782826	Both active	50 ms
S05	30	C	AA	IHI 0.05 S	0.050045013	1.3	1.2	24.6	23.7	42	48	21.561	2.731	6.619	6.931	22.941	9.734	7.574	-7.232	19/06/2018	22:23:00	772.373	346.911	1.0923038956759574	-65.26850000000002	-1.2014356879523407	-0.3602776940344245	-0.10970162144604581	0.6033159295098244	-0.8114108483525468	1.022289476036471	Michel	0.5877005725211111	Both active	50 ms
S05	32	C	AA	IHI 0.05 S	0.053026915	1.3	1.2	24.5	23.7	42	48	21.619	2.644	6.581	6.931	22.93	9.719	7.612	-7.208	19/06/2018	22:42:00	869.621	745.783	1.2298337798727061	-162.51649999999995	-1.2779798678445844	-0.4400168720568944	-0.10970162144604581	0.5917633170854321	-0.7299822634697889	1.0786279764093263	Michel	2.506239618392626	Both active	50 ms
S05	34	C	AA	IHI 0.01 S	0.010045052	1.3	1.2	24.5	23.5	42	48	21.91	2.996	6.68	6.86	23.003	9.669	7.661	-7.298	19/06/2018	23:00:00	672.881	403.359	0.951600506007245	34.22350000000006	-0.968283875636885	-0.23227532931414188	-0.2475567563605459	0.5532546090041267	-0.6249822461209711	0.8673586000111198	Michel	0.8592104605587654	Both active	10 ms
S05	35	C	AA	IHI 0.01 S	0.010053873	1.3	1.2	24.5	23.7	42	48	21.748	3.463	6.91	6.88	23.53	10.292	7.69	-7.459	19/06/2018	23:09:00	389.74	369.34	0.5511773719443166	317.3645	-0.5574087950658746	0.25035653766397425	-0.20872432399026483	1.0330731116972012	-0.562839378710444	0.4894211600098841	Michel	0.6955820790190658	Both active	10 ms
S05	36	C	AA	IHI 0.05 S	0.053607941	1.3	1.2	24.5	23.5	42	48	21.95	3.558	7.075	6.9	23.361	10.242	7.945	-7.619	19/06/2018	23:18:00	589.846	488.217	0.834170904017723	117.25850000000003	-0.4738260698961832	0.596592442235231	-0.16989189161998208	0.9945644036158959	-0.016410716997203395	0.11383115752418285	Michel	1.2673699361663915	Both active	50 ms
S05	37	C	AA	IHI 0.05 S	0.050056934	1.3	1.2	24.5	23.5	42	48	21.941	3.337	7.069	6.9	23.221	10.139	7.942	-7.595	19/06/2018	23:28:00	640.714	343.173	0.9061093515880609	66.39049999999997	-0.668265883185676	0.5840020457053666	-0.16989189161998208	0.9152364649684039	-0.02283928948794765	0.17016965789703806	Michel	0.5697211230900462	Both active	50 ms
S05	38	C	AA	IHI 0.01 S	0.010038853	1.3	1.2	24.5	23.5	42	48	21.904	3.617	6.856	6.902	23.537	10.363	7.906	-7.384	19/06/2018	23:37:00	745.443	429.153	1.0542190015761461	-38.338499999999954	-0.4219167984750062	0.13704296889519882	-0.16600864838295434	1.0877554771726559	-0.09998215937687678	0.6654789736750548	Michel	0.9832773194739309	Both active	10 ms
S05	40	C	AA	IHI 0.01 S	0.010051012	1.3	1.2	24.5	23.5	42	48	22.009	3.777	7.396	7.084	23.54	10.486	8.25	-7.864	19/06/2018	23:55:00	512.422	174.203	0.7246764799262344	194.6825	-0.28114589292605174	1.2701786565829478	0.1873664861866096	1.18248689905267	0.6371608195617703	-0.46129103378204694	Michel	-0.2430096340974974	Both active	10 ms
S05	42	C	AA	IHI 0.01 S	0.010045052	1.3	1.2	24.5	23.5	42	48	22.318	3.72	7.2	6.904	23.47	10.186	7.926	-7.763	19/06/2018	NA	631.737	201.866	0.8934139154820822	75.36750000000006	-0.33129552802786666	0.8588923699407284	-0.16212540514592658	0.9514346505648322	-0.0571250094385824	-0.2241998447129483	Michel	-0.10995305046679948	Both active	10 ms
S05	43	C	AA	IHI 0.01 S	0.010051012	1.3	1.2	24.5	23.3	42	48	22.264	3.706	7.165	6.904	23.498	10.213	7.873	-7.765	19/06/2018	NA	390.488	245.978	0.5522352071016378	316.61650000000003	-0.34361298226340037	0.7854483901831888	-0.16212540514592658	0.972229352928737	-0.17069645677505976	-0.22889471974401904	Michel	0.1022217685014015	Both active	10 ms
S05	45	C	AA	IHI 0.01 S	0.010050058	1.3	1.2	24.3	23.5	42	48	22.286	3.612	7.108	6.897	23.479	10.17	7.822	-7.686	19/06/2018	NA	723.375	663.542	1.0230100359989223	-16.27049999999997	-0.4263158892734109	0.6658396231494812	-0.1757167564755246	0.9391118639788143	-0.2799821891177083	-0.04344715601670482	Michel	2.1106676813513716	Both active	10 ms
S05	47	C	AA	IHI 0.05 S	0.05004096	1.3	1.2	24.3	23.5	42	48	22.263	3.856	7.157	6.939	23.693	10.349	7.871	-7.776	19/06/2018	NA	641.088	192.521	0.9066382691667214	66.01650000000006	-0.2116402583112558	0.7686611948100369	-0.09416864849793305	1.0769730389098906	-0.17498217176888864	-0.25471653241491127	Michel	-0.1549016740444619	Both active	50 ms
S05	51	C	AA	IHI 0.01 S	0.010056973	1.3	1.2	24.3	23.3	42	48	22.331	3.882	7.244	6.961	23.625	10.456	8.004	-7.806	19/06/2018	NA	683.354	229.529	0.9664116124278661	23.750499999999988	-0.1887649861595505	0.9512219444930626	-0.051452972890622534	1.1593816742038854	0.11001787532076057	-0.32513965788098076	Michel	0.0231035331638983	Both active	10 ms
S05	53	C	AA	IHI 0.01 S	0.010056019	1.3	1.2	24.3	23.3	42	48	22.414	3.633	7.13	6.878	23.387	10.157	7.808	-7.729	19/06/2018	NA	495.59	543.917	0.7008723604502587	211.51450000000006	-0.4078397079201107	0.7120044104256492	-0.2126075672272926	0.9290995998776748	-0.30998219407451416	-0.14438696918473728	Michel	1.535282010353207	Both active	10 ms
S05	55	C	AA	IHI 0.05 S	0.050043821	1.3	1.2	24.3	23.1	42	48	22.241	3.589	7.182	6.782	23.473	10.331	7.821	-7.749	19/06/2018	NA	186.267	347.658	0.26342216744484015	520.8375000000001	-0.44655170694607316	0.8211211803511372	-0.3990032426046457	1.0631099040006198	-0.2821250466146236	-0.19133571949544892	Michel	0.5912935764603849	Both active	50 ms
S05	56	C	AA	IHI 0.01 S	0.010046005	1.3	1.2	24.3	23.3	42	48	21.858	3.419	7.152	6.967	23.357	10.333	7.97	-7.732	19/06/2018	NA	611.166	739.802	0.8643220344376256	95.93849999999998	-0.596120794091837	0.7581691977018172	-0.03980324317953926	1.0646502523238726	0.03716072042566221	-0.15142928173134446	Michel	2.477471537320609	Both active	10 ms
S05	58	C	AA	IHI 0.01 S	0.010059118	1.3	1.2	24.3	23.3	42	48	21.871	3.277	7.006	6.89	23.181	10.167	7.936	-7.566	19/06/2018	NA	644.08	556.627	0.9108696097960062	63.02449999999999	-0.7210549727665339	0.4518028821417965	-0.18930810780512433	0.9368013414939358	-0.035696434469436156	0.23824534584757115	Michel	1.5964159863480796	Both active	10 ms
S05	59	C	AA	IHI 0.05 S	0.050055027	1.3	1.2	24.3	23.1	42	48	22.037	3.47	6.969	6.759	23.374	10.161	7.795	-7.558	19/06/2018	NA	676.247	355.883	0.9563607642151901	30.857500000000073	-0.5512500679481077	0.3741621035409694	-0.4436605398304692	0.9321802965241789	-0.33783934153440465	0.2570248459718562	Michel	0.630855099084919	Both active	50 ms
S06	2	A	RR	IHI 0.05 S	0.050066948	1.3	1.2	25.8	27.4	42	52	23.305	1.026	5.526	25.701	17.811	1.782	10.102	-26.291	19/07/2009	13:20:00	51.616	44.859	0.31151117562033975	114.07949999999998	-1.1983766946230225	1.0376681712208975	1.4529080963705459	-0.7482378175568767	-0.8116739619346163	0.23117947727491175	Michel	-0.8651428355987439	Both resting	50 ms
S06	3	A	RR	IHI 0.05 S	0.050060034	1.3	1.2	25.8	27.4	42	52	23.219	1.104	5.492	25.729	17.831	1.663	10.1	-26.326	19/07/2009	13:29:00	59.471	175.698	0.3589174117583157	106.22449999999998	-1.0970962805221511	0.9920150684497919	1.602079128693616	-0.8644758893428712	-0.8145837090646929	0.1236779488698387	Michel	-0.23581881630738447	Both resting	50 ms
S06	4	A	RR	IHI 0.05 S	0.050060034	1.3	1.2	25.8	27.4	42	52	23.253	1.093	5.53	25.657	17.902	1.686	10.105	-26.287	19/07/2009	13:38:00	91.263	173.455	0.5507874384035777	74.43249999999998	-1.111379415844069	1.043039124488087	1.2184964741485653	-0.8420097074010404	-0.8073093412395025	0.24346536623549558	Michel	-0.24660744794833644	Both resting	50 ms
S06	6	A	RR	IHI 0.01 S	0.010071993	1.3	1.2	25.8	27.6	42	52	23.319	0.927	5.497	25.713	17.831	1.621	10.092	-26.314	19/07/2009	13:57:00	185.893	187.287	1.1218952838188123	-20.19750000000002	-1.3269249125202822	0.998728760033778	1.5168385387947243	-0.9055010911496929	-0.8262226975849944	0.1605356157515793	Michel	-0.1800767511772049	Both resting	10 ms
S06	8	A	RR	IHI 0.05 S	0.050064087	1.3	1.2	26	27.6	42	52	23.319	1.122	5.499	25.741	17.843	1.641	10.087	-26.295	19/07/2009	14:15:00	109.591	201.119	0.6613999776698825	56.10449999999999	-1.073723877268104	1.0014142366673722	1.6660095711177942	-0.8859652807654921	-0.8334970654101848	0.21889358831432792	Michel	-0.11354605440607335	Both resting	50 ms
S06	10	A	RR	IHI 0.05 S	0.050056934	1.3	1.2	26	27.8	42	52	23.328	1.006	5.515	25.723	17.867	1.66	10.074	-26.316	19/07/2009	14:34:00	161.955	97.942	0.9774254581446088	3.740499999999969	-1.2243460315719639	1.0228980497361277	1.570113907481527	-0.8674062609005014	-0.8524104217556767	0.15439267127129283	Michel	-0.6098182999783003	Both resting	50 ms
S06	11	A	RR	IHI 0.05 S	0.050064087	1.3	1.2	26.2	27.8	42	52	23.324	1	5.474	25.755	17.816	1.695	10.071	-26.35	19/07/2009	14:43:00	131.659	161.119	0.7945840412081198	34.03649999999999	-1.2321368326566464	0.9678457787474422	1.7405950872793292	-0.83321859272815	-0.8567750424507904	0.04996261510635752	Michel	-0.3059425170177899	Both resting	50 ms
S06	13	A	RR	IHI 0.01 S	0.010055065	1.3	1.2	26.2	28	42	52	23.43	0.984	5.524	25.757	17.877	1.524	10.086	-26.266	19/07/2009	15:01:00	137.269	65.046	0.8284413276160186	28.426499999999976	-1.2529123022157995	1.0349826945873033	1.7512501610167048	-1.0002497715130667	-0.8349519389752219	0.30796628327854164	Michel	-0.768045150830176	Both resting	10 ms
S06	14	A	RR	IHI 0.01 S	0.010051012	1.3	1.2	26.2	27.8	42	52	23.31	1.089	5.478	25.761	17.793	1.619	10.089	-26.286	19/07/2009	15:10:00	139.887	97.569	0.8442413946063714	25.80849999999998	-1.1165732832338573	0.9732167320146304	1.7725603084914183	-0.907454672188113	-0.8305873182801081	0.24653683847563337	Michel	-0.6116123969921545	Both resting	10 ms
S06	15	A	RR	IHI 0.01 S	0.010094166	1.3	1.2	26.4	28	42	52	23.335	1.191	5.51	25.674	18.011	1.517	10.16	-26.236	19/07/2009	15:20:00	86.401	78.13	0.5214444568500654	79.29449999999999	-0.9841296647942563	1.0161843581521417	1.3090646009161448	-1.007087305147537	-0.7272912951624212	0.4001104504828822	Michel	-0.7051122679098835	Both resting	10 ms
S06	16	A	RR	IHI 0.01 S	0.010061026	1.3	1.2	26.4	28.2	42	52	23.488	1.074	5.552	25.772	17.924	1.449	10.093	-26.236	19/07/2009	15:29:00	201.976	91.214	1.21895887335504	-36.28050000000002	-1.1360502859455632	1.0725793674576252	1.8311632140469087	-1.0735090604538196	-0.8247678240199574	0.4001104504828822	Michel	-0.642179384989591	Both resting	10 ms
S06	17	A	RR	IHI 0.05 S	0.050061941	1.3	1.2	26.4	28.2	42	52	23.529	1.189	5.559	25.737	18.017	1.412	10.133	-26.185	19/07/2009	15:38:00	172.054	196.633	1.0383746088457442	-6.358500000000021	-0.9867265984891506	1.0819785356752065	1.6446994236430619	-1.109650309664591	-0.7665728814184446	0.5567555347302796	Michel	-0.1351233176879773	Both resting	50 ms
S06	19	A	RR	IHI 0.05 S	0.050055981	1.3	1.2	26.6	28.2	42	52	23.532	1.043	5.511	25.71	17.884	1.667	10.133	-26.214	19/07/2009	15:56:00	88.271	199.249	0.5327302189860317	77.42449999999998	-1.1763027582164225	1.0175270964689394	1.5008559281886797	-0.8605687272660311	-0.7665728814184446	0.4676828397660769	Michel	-0.12254058903317112	Both resting	50 ms
S06	20	A	RR	IHI 0.05 S	0.05006218	1.3	1.2	26.6	28.4	42	52	23.542	1.181	5.561	25.698	17.993	1.488	10.156	-26.175	19/07/2009	16:05:00	41.517	164.11	0.25056202491920426	124.17849999999999	-0.997114333268727	1.0846640123088005	1.4369254857645013	-1.035414230204628	-0.733110789422572	0.5874702571317229	Michel	-0.2915560715259987	Both resting	50 ms
S06	23	A	RR	IHI 0.01 S	0.010060072	1.3	1.2	26.8	28.6	42	52	23.712	0.978	5.556	25.802	17.923	1.229	10.063	-26.022	19/07/2009	16:33:00	84.157	176.446	0.5079015422869059	81.53849999999998	-1.2607031033004819	1.0779503207248147	1.9909893201073545	-1.288402974680028	-0.8684140309710919	1.0574055098739044	Michel	-0.23222100245654542	Both resting	10 ms
S06	24	A	RR	IHI 0.01 S	0.010051012	1.3	1.2	27	28.8	42	52	23.514	0.966	5.485	25.74	17.852	1.4	10.127	-26.107	19/07/2009	16:42:00	73.684	213.081	0.44469523915857706	92.01149999999998	-1.2762847054698467	0.9826159002322118	1.6606820342491064	-1.1213717958951115	-0.7753021228086695	0.7963303694615825	Michel	-0.056009892262039576	Both resting	10 ms
S06	28	A	RR	IHI 0.05 S	0.050060034	1.3	1.2	27.2	29	42	52	23.703	1.081	5.64	25.749	17.997	1.237	10.101	-26.032	19/07/2009	17:19:00	95.378	202.614	0.5756221502696212	70.31749999999998	-1.126961018013434	1.1907403393357812	1.70862986606724	-1.2805886505263477	-0.8131288354996533	1.0266907874724502	Michel	-0.10635523661596043	Both resting	50 ms
S06	29	A	RR	IHI 0.01 S	0.010056019	1.3	1.2	27.2	29	42	52	23.814	0.973	5.629	25.703	17.946	1.41	10.134	-26.015	19/07/2009	17:28:00	40.021	237.38	0.2415334152104312	125.67449999999998	-1.2671954375377172	1.1759702178510116	1.4635631701079026	-1.1116038907030112	-0.765118007853405	1.0789058155549125	Michel	0.06086614886301296	Both resting	10 ms
S06	31	A	RR	IHI 0.01 S	0.010063887	1.3	1.2	27.4	29.2	42	52	23.732	1.2	5.603	25.768	17.961	1.482	10.123	-26.046	19/07/2009	17:47:00	260.325	301.304	1.5711048278317759	-94.62950000000001	-0.9724434631672328	1.141059021614284	1.8098530665721955	-1.0412749733198883	-0.7811216170688229	0.9836901761104233	Michel	0.3683349357627971	Both resting	10 ms
S06	33	A	RR	IHI 0.05 S	0.050065041	1.3	1.2	27.4	29.2	42	52	23.793	1.121	5.676	25.706	18.152	1.36	10.153	-26.037	19/07/2009	18:05:00	115.575	281.117	0.6975144165049746	50.12049999999998	-1.075022344115551	1.239078918740482	1.4795457807139472	-1.160443416663513	-0.7374754101176857	1.0113334262717286	Michel	0.27123725099422924	Both resting	50 ms
S06	34	A	RR	IHI 0.05 S	0.050056934	1.3	1.2	27.4	29.4	42	52	23.812	1.088	5.693	25.771	18.095	1.289	10.117	-26.04	19/07/2009	18:14:00	163.825	126.727	0.9887112202805749	1.8704999999999927	-1.1178717500813042	1.2619054701260342	1.82583567717824	-1.229795543527426	-0.7898508584590477	1.0021190095512935	Michel	-0.47136499557134376	Both resting	50 ms
S06	35	A	RR	IHI 0.01 S	0.01005888	1.3	1.2	27.6	29.2	42	52	24.377	1.365	6.019	25.557	18.489	1.433	10.379	-25.564	19/07/2009	18:23:00	47.128	291.584	0.2844253464940207	118.56749999999998	-0.7581964333384668	1.699638161401931	0.6857427872804256	-1.0891377087611802	-0.40867398441913305	2.4641397958602784	Michel	0.3215825953481501	Both resting	10 ms
S06	36	A	RR	IHI 0.05 S	0.050053835	1.3	1.2	27.6	29.4	42	52	23.929	1.198	5.795	25.713	18.055	1.304	10.17	-25.83	19/07/2009	18:33:00	82.661	139.437	0.49887293257813287	83.03449999999998	-0.9750403968621271	1.3988647784393518	1.5168385387947243	-1.2151436857392752	-0.712742559512043	1.6471281799817319	Michel	-0.4102310195764708	Both resting	50 ms
S06	37	A	RR	IHI 0.01 S	0.01005888	1.3	1.2	27.6	29.5	42	52	23.942	1.14	5.785	25.683	18.078	1.36	10.171	-25.859	19/07/2009	18:42:00	71.814	181.68	0.43340947702261073	93.88149999999999	-1.050351474014057	1.3854373952713797	1.3570124327342785	-1.160443416663513	-0.711287685947006	1.5580554850175183	Michel	-0.20704592532380225	Both resting	10 ms
S06	38	A	RR	IHI 0.01 S	0.010117054	1.3	1.2	27.6	29.5	42	52	24.104	1.239	5.766	25.641	18.224	1.255	10.233	-25.802	19/07/2009	18:51:00	112.957	36.635	0.6817143495146217	52.73849999999999	-0.921803256116797	1.3599253672522322	1.1332558842496545	-1.2630064211805672	-0.6210855249146576	1.733129402705786	Michel	-0.904699548311713	Both resting	10 ms
S06	40	A	RR	IHI 0.01 S	0.010066032	1.3	1.2	27.8	29.7	42	52	24.03	1.098	5.71	25.697	18.057	1.311	10.174	-25.817	19/07/2009	19:09:00	178.413	110.279	1.0767522352749472	-12.71750000000003	-1.1048870816068337	1.2847320215115874	1.4315979488958135	-1.208306152104805	-0.7069230652518923	1.6870573191036102	Michel	-0.5504784209972816	Both resting	10 ms
S06	41	A	RR	IHI 0.01 S	0.010093927	1.3	1.2	27.8	29.7	42	52	24.063	1.317	5.776	25.657	18.098	1.356	10.264	-25.73	19/07/2009	19:18:00	312.689	238.127	1.8871303083065023	-146.99350000000004	-0.8205228420159261	1.3733527504202043	1.2184964741485653	-1.1643505787403532	-0.5759844443984861	1.9542754039962187	Michel	0.06445915280228683	Both resting	10 ms
S06	42	A	RR	IHI 0.01 S	0.010066986	1.3	1.2	27.8	29.7	42	52	24.038	1.253	5.801	25.649	18.1	1.421	10.237	-25.793	19/07/2009	19:28:00	281.271	227.286	1.6975174340884336	-115.57550000000003	-0.9036247202525384	1.4069212083401355	1.1758761791991195	-1.1008591949917006	-0.6152660306545069	1.7607726528670915	Michel	0.012314901522946318	Both resting	10 ms
S06	44	A	RR	IHI 0.01 S	0.010062933	1.3	1.2	28	29.9	42	52	24.231	1.207	5.862	25.537	18.317	1.296	10.312	-25.758	19/07/2009	19:46:00	218.808	232.146	1.3205428029125716	-53.11250000000001	-0.9633541952351032	1.4888282456647661	0.5791920499068014	-1.2229580098929556	-0.5061505132766693	1.8682741812721646	Michel	0.03569107173026981	Both resting	10 ms
S06	45	A	RR	IHI 0.05 S	0.050048113	1.3	1.2	28	29.9	42	52	24.397	1.067	5.878	25.327	18.424	1.578	10.505	-25.707	19/07/2009	19:55:00	77.798	240.37	0.4695239158577029	87.89749999999998	-1.145139553877693	1.510312058733522	-0.5395906925162616	-0.9475030834757245	-0.22535991522436227	2.0249192655195514	Michel	0.07524778444323882	Both resting	50 ms
S06	46	A	RR	IHI 0.05 S	0.050548077	1.3	1.2	28.2	29.9	42	52	24.412	1.148	5.982	25.473	18.393	1.453	10.389	-25.706	19/07/2009	20:04:00	96.874	224.67	0.5846507599783941	68.82149999999999	-1.0399637392344805	1.6499568436804337	0.23822969031119656	-1.0696018983769793	-0.3941252487687549	2.0279907377597	Michel	-2.678271318600098e-4	Both resting	50 ms
S06	47	A	RR	IHI 0.01 S	0.010071993	1.3	1.2	28.2	29.9	42	52	24.323	1.162	5.913	25.544	18.258	1.485	10.33	-25.709	19/07/2009	20:14:00	248.73	264.669	1.5011270674218673	-83.03450000000001	-1.0217852033702215	1.557307899821425	0.6164848079875784	-1.0383446017622582	-0.47996278910598694	2.018776321039265	Michel	0.19212382556829122	Both resting	10 ms
S06	50	A	RR	IHI 0.01 S	0.010092974	1.3	1.2	28.2	30.1	42	52	24.186	1.244	5.862	25.529	18.326	1.445	10.368	-25.764	19/07/2009	20:41:00	150.36	259.809	0.9074476977347002	15.335499999999968	-0.9153109218795619	1.4888282456647661	0.5365717549573555	-1.0774162225306596	-0.4246775936345483	1.8498453478312944	Michel	0.16874765536096786	Both resting	10 ms
S06	51	A	RR	IHI 0.05 S	0.05006814	1.3	1.2	28.4	30.3	42	52	24.272	1.322	5.903	25.497	18.358	1.658	10.384	-25.771	19/07/2009	20:50:00	258.455	127.101	1.5598190656958095	-92.7595	-0.8140305077786906	1.5438805166534517	0.3660905751595531	-0.8693598419389216	-0.4013996165939427	1.8283450421502754	Michel	-0.46956608864592425	Both resting	50 ms
S06	52	A	RR	IHI 0.01 S	0.010082006	1.3	1.2	28.4	30.3	42	52	24.042	1.278	5.788	25.466	18.396	1.528	10.375	-25.905	19/07/2009	21:00:00	167.192	233.268	1.009031627292232	-1.496500000000026	-0.87116304906636155	1.3894656102217715	0.20093693223043851	-0.9963426094362265	-0.4144934786792838	1.4167677619708534	Michel	0.041087792506528525	Both resting	10 ms
S06	54	A	RR	IHI 0.05 S	0.050071001	1.3	1.2	28.4	30.3	42	52	24.246	1.05	5.734	25.511	18.253	1.446	10.333	-25.882	19/07/2009	21:18:00	64.333	201.492	0.38826039331182804	101.36249999999998	-1.167213490284293	1.3169577411147209	0.44067609132108815	-1.0764394320114496	-0.4755981684108732	1.4874116234941859	Michel	-0.11175195739221915	Both resting	50 ms
S06	56	A	RR	IHI 0.05 S	0.050064087	1.3	1.2	28.6	30.7	42	52	24.4	1.33	5.787	25.493	18.408	1.478	10.445	-25.725	19/07/2009	21:36:00	83.783	62.429	0.5056443898597126	81.91249999999998	-0.803642772999114	1.3881228719049739	0.3447804276848207	-1.0451821353967286	-0.31265232912663393	1.9696327651969403	Michel	-0.7806326893965475	Both resting	50 ms
S06	57	A	RR	IHI 0.05 S	0.050075769	1.3	1.2	28.6	30.7	42	52	24.325	1.219	5.727	25.451	18.336	1.425	10.47	-25.775	19/07/2009	21:46:00	49.746	187.661	0.3002254134843735	115.94949999999997	-0.9477725930657385	1.3075585728971408	0.12102387920021568	-1.0969520329148605	-0.2762804900006872	1.8160591531897023	Michel	-0.1782778442517854	Both resting	50 ms
S06	58	A	RR	IHI 0.01 S	0.010113001	1.3	1.2	28.6	30.7	42	52	24.404	1.01	5.808	25.503	18.228	1.557	10.367	-25.733	19/07/2009	21:55:00	254.715	293.08	1.537247541423877	-89.01950000000002	-1.2191521641821756	1.4163203765577155	0.39805579637164223	-0.9680156843791354	-0.42613246719958536	1.9450609872757836	Michel	0.3287782230498282	Both resting	10 ms
S06	60	A	RR	IHI 0.05 S	0.05005908	1.3	1.2	28.8	30.9	42	52	24.131	0.826	5.606	25.527	18.331	1.342	10.267	-26.055	19/07/2009	22:13:00	98.744	287.846	0.5959365221143604	66.95149999999998	-1.4580700641124362	1.1450872365646758	0.5259166812199988	-1.1780256460092937	-0.5716198237033724	0.9560469259491178	Michel	0.30360314591708515	Both resting	50 ms
S06	2	B	AA	IHI 0.05 S	0.050086975	1.3	1.2	28.4	30.1	42	52	25.491	2.073	4.825	25.063	20.103	2.366	10.424	-26.299	19/07/2009	NA	247.234	705.784	1.1576170041414702	-33.662499999999994	0.16111809465405694	0.09640861114604163	-1.9460604258481458	-0.17779215433821394	-0.34320467399242993	0.206607699353755	Michel	2.313847965692475	Both active	50 ms
S06	3	B	AA	IHI 0.05 S	0.050055027	1.3	1.2	28.4	29.9	42	52	25.529	2.175	4.784	25.034	20.246	2.59	10.412	-26.339	19/07/2009	NA	317.926	602.982	1.4886162245430685	-104.35449999999997	0.29356171309365764	0.041356340157354815	-2.1005589950399037	0.04100892196483451	-0.36066315677288224	0.08374880974796033	Michel	1.8193794369572325	Both active	50 ms
S06	4	B	AA	IHI 0.05 S	0.05004096	1.3	1.2	28.4	29.9	42	52	25.738	2.153	4.825	25.068	20.13	2.531	10.412	-26.237	19/07/2009	NA	135.399	761.484	0.6339750388043348	78.17250000000001	0.2649954424498224	0.09640861114604163	-1.9194227415047256	-0.016621718668557505	-0.36066315677288224	0.3970389782427444	Michel	2.58176003987929	Both active	50 ms
S06	6	B	AA	IHI 0.01 S	0.010071993	1.3	1.2	28.4	29.7	42	52	25.712	2.128	4.782	25.133	20.079	2.57	10.389	-26.292	19/07/2009	NA	299.224	723.728	1.4010483608533908	-85.652499999999975	0.23253377126364586	0.03867086352376066	-1.5731328450404518	0.021473111580633714	-0.3941252487687549	0.22810800503476308	Michel	2.4001570188200905	Both active	10 ms
S06	8	B	AA	IHI 0.05 S	0.05004096	1.3	1.2	28.2	29.5	42	52	25.145	2.001	4.662	25.154	19.895	2.932	10.278	-26.49	19/07/2009	NA	140.635	579.805	0.6584914185647429	72.93650000000002	0.067628481637868	-0.12245773449190676	-1.46125457079814	0.37507127953466785	-0.5556162144879545	-0.3800434985139238	Michel	1.7079001166084387	Both active	50 ms
S06	10	B	AA	IHI 0.05 S	0.050050974	1.3	1.2	28.2	29.5	42	52	24.933	1.918	4.691	25.346	19.61	2.574	10.071	-26.561	19/07/2009	NA	277.157	595.879	1.297724649590418	-63.58549999999997	-0.040144266700238546	-0.08351832330478728	-0.4383674920113253	0.025380273657473872	-0.8567750424507904	-0.5981180275642187	Michel	1.7852146351089573	Both active	50 ms
S06	11	B	AA	IHI 0.05 S	0.050046921	1.3	1.2	28.2	29.4	42	52	25.066	1.936	4.676	25.342	19.656	2.478	10.134	-26.452	19/07/2009	NA	256.959	524.104	1.2031521059691952	-43.38749999999999	-0.016771863446191315	-0.10365939805674526	-0.4596776394860577	-0.0683916161866895	-0.765118007853405	-0.26332755338842656	Michel	1.4399832325100586	Both active	50 ms
S06	13	B	AA	IHI 0.01 S	0.010062933	1.3	1.2	28.2	29.2	42	52	25.089	1.812	4.678	25.351	19.579	2.73	10.085	-26.49	19/07/2009	NA	252.845	549.525	1.183889236157446	-39.273499999999984	-0.17778175252962752	-0.1009739214231511	-0.411729807667924	0.17775959465424004	-0.836406812540259	-0.3800434985139238	Michel	1.5622559944113694	Both active	10 ms
S06	14	B	AA	IHI 0.01 S	0.010064125	1.3	1.2	28.2	29.2	42	52	25.26	2.004	4.716	25.329	19.884	2.694	10.128	-26.43	19/07/2009	NA	249.104	622.047	1.1663728540559017	-35.5325	0.07152388218020934	-0.04994986538485612	-0.5289356187789048	0.14259513596267862	-0.7738472492436325	-0.19575516410523183	Michel	1.9110804009495421	Both active	10 ms
S06	15	B	AA	IHI 0.01 S	0.010045052	1.3	1.2	28.2	29.2	42	52	25.227	1.994	4.727	25.369	19.791	2.672	10.102	-26.43	19/07/2009	NA	239.754	514.011	1.1225936044837441	-26.182499999999976	0.05853921370573866	-0.03517974390008646	-0.3158341440316566	0.12110574454005797	-0.8116739619346163	-0.19575516410523183	Michel	1.3914367950815567	Both active	10 ms
S06	16	B	AA	IHI 0.01 S	0.01006484	1.3	1.2	28.2	29.2	42	52	25.127	2.053	4.739	25.347	19.78	2.651	10.112	-26.415	19/07/2009	NA	241.25	475.881	1.1295982844152894	-27.678499999999985	0.13514875770511556	-0.019066884098520316	-0.4330399551426375	0.10059314363664681	-0.7971252262842381	-0.1496830805030561	Michel	1.208034867096938	Both active	10 ms
S06	17	B	AA	IHI 0.05 S	0.050047874	1.3	1.2	28.2	29	42	52	25.032	1.86	4.73	25.353	19.784	2.456	10.192	-26.437	19/07/2009	NA	121.56	469.526	0.5691770671648605	92.01150000000001	-0.11545534385216824	-0.031151528949694626	-0.4010747339305483	-0.08988100760931059	-0.68073534108121	-0.21725546978625082	Michel	1.1774678790995017	Both active	50 ms
S06	19	B	AA	IHI 0.05 S	0.050056934	1.3	1.2	28.2	29	42	52	24.967	1.795	4.684	25.343	19.755	2.39	10.188	-26.461	19/07/2009	NA	149.612	571.954	0.7005241804266954	63.95950000000002	-0.19985568893622785	-0.09291749152236743	-0.45435010261736986	-0.15434918187717298	-0.6865548353413607	-0.29097080354972105	Michel	1.670137500909324	Both active	50 ms
S06	20	B	AA	IHI 0.05 S	0.050046921	1.3	1.2	28.2	29	42	52	25.12	1.71	4.699	25.364	19.719	2.388	10.176	-26.432	19/07/2009	NA	129.789	378.686	0.6077074890610403	83.78250000000003	-0.31022537096922853	-0.072776416770409455	-0.3424718283750579	-0.15630276291559328	-0.7040133181218157	-0.2018981085855183	Michel	0.7405355125082933	Both active	50 ms
S06	23	B	AA	IHI 0.01 S	0.010099888	1.3	1.2	28.2	28.8	42	52	24.985	1.789	4.624	25.329	19.794	2.458	10.166	-26.518	19/07/2009	NA	96.5	387.658	0.45183931376611575	117.07150000000001	-0.20764649002091023	-0.17348179053020174	-0.5289356187789048	-0.0879274265708903	-0.7185620537721938	-0.46604472123798885	Michel	0.7836900390721016	Both active	10 ms
S06	24	B	AA	IHI 0.01 S	0.010053158	1.3	1.2	28.2	28.8	42	52	24.957	1.794	4.618	25.346	19.687	2.438	10.138	-26.519	19/07/2009	NA	168.688	392.144	0.7898432140992594	44.883500000000026	-0.20115415578367477	-0.18153822043098422	-0.4383674920113253	-0.10746323695509108	-0.7592985135932543	-0.4691161934781266	Michel	0.8052673023540055	Both active	10 ms
S06	28	B	AA	IHI 0.05 S	0.050054789	1.3	1.2	28.2	28.6	42	52	25.308	1.736	4.681	25.363	19.775	2.217	10.121	-26.387	19/07/2009	NA	204.221	312.893	0.9562184092915018	9.350500000000011	-0.2764652329356047	-0.09694570647275927	-0.3477993652437457	-0.3233339417005097	-0.784031364198897	-0.06368185777900201	Michel	0.4240770008929766	Both active	50 ms
S06	29	B	AA	IHI 0.01 S	0.010040045	1.3	1.2	28.2	28.6	42	52	25.31	1.901	4.654	25.407	19.751	2.313	10.107	-26.384	19/07/2009	NA	325.781	420.181	1.5253954764563624	-112.20949999999999	-0.06221820310683857	-0.1331996410262846	-0.11338774302176502	-0.22956205185634593	-0.8043995941094284	-0.054467441058566865	Michel	0.9401227929101228	Both active	10 ms
S06	31	B	AA	IHI 0.01 S	0.010035038	1.3	1.2	28	28.6	42	52	25.188	1.955	4.678	25.407	19.706	2.196	10.09	-26.371	19/07/2009	NA	123.43	407.471	0.577932917079292	90.14150000000001	0.007899006655303133	-0.1009739214231511	-0.11338774302176502	-0.34384654260392045	-0.8291324447150711	-0.014538301936677591	Michel	0.8789888169152499	Both active	10 ms
S06	33	B	AA	IHI 0.05 S	0.050052881	1.3	1.2	28	28.6	42	52	25.264	1.962	4.644	25.376	19.794	2.306	10.117	-26.389	19/07/2009	NA	102.484	370.836	0.47985803349229644	111.08750000000002	0.01698827458743247	-0.14662702419425658	-0.2785413859508796	-0.23639958549081633	-0.7898508584590477	-0.06982480225928847	Michel	0.7027777067207441	Both active	50 ms
S06	34	B	AA	IHI 0.05 S	0.050056934	1.3	1.2	28	28.6	42	52	25.12	1.836	4.692	25.373	19.61	2.228	10.073	-26.435	19/07/2009	NA	137.269	341.303	0.6427308887187663	76.30250000000001	-0.14661854819089787	-0.0821755849879896	-0.2945239965569242	-0.3125892459891992	-0.8538652953207138	-0.21111252530595345	Michel	0.5607265884629484	Both active	50 ms
S06	35	B	AA	IHI 0.01 S	0.010071993	1.3	1.2	28	28.6	42	52	25.111	1.727	4.653	25.386	19.54	2.256	10.063	-26.466	19/07/2009	NA	206.839	201.492	0.9684765991717059	6.732500000000016	-0.2881514345626282	-0.13454237934308227	-0.225266017264077	-0.28523911145131853	-0.8684140309710919	-0.3063281647504536	Michel	-0.11175195739221915	Both active	10 ms
S06	36	B	AA	IHI 0.05 S	0.050043821	1.3	1.2	28	28.4	42	52	24.962	1.739	4.577	25.358	19.656	2.362	10.11	-26.519	19/07/2009	NA	152.23	374.574	0.7127823703068995	61.341500000000025	-0.2725698323932634	-0.23659049141967103	-0.374437049587147	-0.1816993164150541	-0.8000349734143147	-0.4691161934781266	Michel	0.720757156151809	Both active	50 ms
S06	37	B	AA	IHI 0.01 S	0.010036945	1.3	1.2	28	28.6	42	52	25.139	1.847	4.612	25.385	19.672	2.266	10.095	-26.461	19/07/2009	NA	222.922	386.91	1.043781590708498	-9.350499999999982	-0.13233541286898026	-0.1895946503317679	-0.2305935541327459	-0.2754712062592179	-0.8218580768898807	-0.29097080354972105	Michel	0.7800922252212624	Both active	10 ms
S06	38	B	AA	IHI 0.01 S	0.010066032	1.3	1.2	28	28.6	42	52	25.108	1.663	4.656	25.297	19.762	2.185	10.131	-26.437	19/07/2009	NA	195.618	469.152	0.9159368174124356	17.95350000000002	-0.3712533127992406	-0.13051416439269042	-0.6994167985767074	-0.354591238315231	-0.7694826285485188	-0.21725546978625082	Michel	1.175668972174082	Both active	10 ms
S06	40	B	AA	IHI 0.01 S	0.010046005	1.3	1.2	28	28.6	42	52	25.203	1.571	4.641	25.243	19.903	2.232	10.182	-26.47	19/07/2009	NA	263.691	449.713	1.2346731656611485	-50.11949999999996	-0.4907122627643709	-0.1506552391446484	-0.9871037894855096	-0.308682083912359	-0.6952840767315882	-0.3186140537110265	Michel	1.0821691012563532	Both active	10 ms
S06	41	B	AA	IHI 0.01 S	0.010045052	1.3	1.2	28	28.6	42	52	25.231	1.658	4.601	25.27	19.833	2.289	10.195	-26.452	19/07/2009	NA	179.909	411.583	0.8423829958585297	33.66250000000002	-0.37774564703647606	-0.20436477181653753	-0.8432602940311085	-0.25300502431738686	-0.6763707203860962	-0.26332755338842656	Michel	0.8987671732717345	Both active	10 ms
S06	42	B	AA	IHI 0.01 S	0.010034084	1.3	1.2	28	28.6	42	52	25.432	1.721	4.65	25.344	19.903	2.062	10.188	-26.319	19/07/2009	NA	193	420.181	0.9036786275322315	20.571500000000015	-0.2959422356473106	-0.1385705942934729	-0.44902256574868205	-0.47473647217806597	-0.6865548353413607	0.14517825455085767	Michel	0.9401227929101228	Both active	10 ms
S06	44	B	AA	IHI 0.01 S	0.010051012	1.3	1.2	28	28.6	42	52	25.275	1.736	4.648	25.288	19.963	2.106	10.182	-26.371	19/07/2009	NA	200.106	307.285	0.936950857207071	13.46550000000002	-0.2764652329356047	-0.14125607092706827	-0.747364630394841	-0.4317576893328242	-0.6952840767315882	-0.014538301936677591	Michel	0.3971030168348142	Both active	10 ms
S06	45	B	AA	IHI 0.05 S	0.05004096	1.3	1.2	28	28.6	42	52	25.356	1.732	4.706	25.314	20	2.027	10.139	-26.404	19/07/2009	NA	245.738	485.974	1.1506123242099249	-32.166499999999985	-0.281659100325393	-0.06337724855282811	-0.6088486718091277	-0.508924140350417	-0.7578436400282172	-0.1158968858614642	Michel	1.2565813045254395	Both active	50 ms
S06	46	B	AA	IHI 0.05 S	0.050047874	1.3	1.2	28	28.8	42	52	25.208	1.6	4.678	25.365	19.754	1.991	10.106	-26.406	19/07/2009	NA	228.907	342.799	1.0718049927073603	-15.335499999999996	-0.45305672418840576	-0.1009739214231511	-0.33714429150638897	-0.5440885990419785	-0.8058544676744654	-0.12203983034175066	Michel	0.5679222161646266	Both active	50 ms
S06	47	B	AA	IHI 0.01 S	0.010052919	1.3	1.2	28	28.6	42	52	25.445	1.607	4.708	25.333	19.954	1.938	10.156	-26.349	19/07/2009	NA	241.25	373.826	1.1295982844152894	-27.678499999999985	-0.4439674562562764	-0.06069177191923395	-0.5076254713041914	-0.5958584965601107	-0.733110789422572	0.053034087346506206	Michel	0.71715934230097	Both active	10 ms
S06	50	B	AA	IHI 0.01 S	0.010056019	1.3	1.2	28	28.8	42	52	25.379	1.615	4.699	25.299	19.926	2.033	10.123	-26.392	19/07/2009	NA	271.92	521.488	1.2732035875573287	-58.3485	-0.4335797214766999	-0.072776416770409455	-0.6887617248393506	-0.503063397235157	-0.7811216170688229	-0.07903921897972362	Michel	1.4274005038552522	Both active	10 ms
S06	51	B	AA	IHI 0.05 S	0.05004406	1.3	1.2	28	28.8	42	52	25.241	1.751	4.63	25.375	19.916	2.129	10.099	-26.441	19/07/2009	NA	191.504	408.592	0.8966739476006863	22.067500000000024	-0.25698823022389883	-0.16542536062941807	-0.28386892281956744	-0.40929150739099324	-0.81603858262973	-0.22954135874682374	Michel	0.8843807277799433	Both active	50 ms
S06	52	B	AA	IHI 0.01 S	0.010045052	1.3	1.2	27.8	28.8	42	52	25.162	1.678	4.605	25.318	19.952	2.157	10.125	-26.467	19/07/2009	NA	233.395	379.807	1.0928190325019957	-19.823499999999996	-0.35177631008753474	-0.19899381854934803	-0.5875385243343954	-0.38194137285311214	-0.7782118699387461	-0.30939963699059136	Michel	0.7459274233729868	Both active	10 ms
S06	54	B	AA	IHI 0.05 S	0.050042868	1.3	1.2	28	28.8	42	52	25.137	1.702	4.606	25.284	19.885	2.093	10.175	-26.431	19/07/2009	NA	152.978	358.499	0.7162847102726722	60.593500000000006	-0.3206131057488051	-0.19765108023255154	-0.7686747778695734	-0.44445596608255467	-0.7054681916868527	-0.19882663634538053	Michel	0.6434378277397255	Both active	50 ms
S06	56	B	AA	IHI 0.05 S	0.050094843	1.3	1.2	27.8	28.8	42	52	25.411	1.424	4.771	25.293	19.595	1.941	10.082	-26.437	19/07/2009	NA	153.352	282.986	0.7180358802555584	60.21950000000001	-0.6815868893390898	0.023900742038990994	-0.7207269460514397	-0.5929281250024805	-0.8407714332353726	-0.21725546978625082	Michel	0.2802269757097615	Both active	50 ms
S06	57	B	AA	IHI 0.05 S	0.050076008	1.3	1.2	27.8	28.8	42	52	25.413	1.48	4.834	25.319	19.577	1.799	10.032	-26.419	19/07/2009	NA	96.126	350.275	0.4500881437832295	117.44550000000001	-0.608872745882054	0.10849325599721595	-0.5822109874657264	-0.7316323787303061	-0.9135151114872662	-0.16196896946363992	Michel	0.6038811150267563	Both active	50 ms
S06	58	B	AA	IHI 0.01 S	0.010042906	1.3	1.2	28	28.8	42	52	25.232	1.47	4.773	25.28	19.636	2.064	10.065	-26.48	19/07/2009	NA	184.023	297.566	0.861645865670279	29.54850000000002	-0.6218574143565246	0.026586218672585153	-0.7899849253442869	-0.47278289113964567	-0.8655042838410179	-0.34932877611248064	Michel	0.35035548633173214	Both active	10 ms
S06	60	B	AA	IHI 0.05 S	0.050047159	1.3	1.2	27.8	29	42	52	25.244	1.472	4.738	25.311	19.551	1.942	10.061	-26.458	19/07/2009	NA	181.779	436.255	0.8511388457729612	31.792500000000018	-0.6192604806616305	-0.0204096224153168	-0.6248312824151723	-0.5919513344832705	-0.8713237781011686	-0.28175638682928594	Michel	1.0174373114106412	Both active	50 ms
S06	2	C	AR	IHI 0.05 S	0.05004096	1.3	1.2	27.4	28.6	42	52	24.264	2.897	3.42	25.788	21.055	3.042	11.164	-27.205	19/07/2009	NA	270.798	422.797	0.7429453280931707	93.69449999999995	1.2310547769504403	-1.790138723954063	1.9164038039458196	0.482518236647772	0.7334017641355789	-2.57614615021755	Michel	0.9527055215649293	Test active	50 ms
S06	3	C	AR	IHI 0.05 S	0.050055027	1.3	1.2	27.4	28.6	42	52	24.577	3.054	3.559	25.685	21.37	3.129	11.2	-27.109	19/07/2009	NA	307.079	75.513	0.8424837273743632	57.41349999999994	1.4349140719996298	-1.6034980979192481	1.3676675064716353	0.5674990118190455	0.7857772124769409	-2.281284815163647	Michel	-0.717699806476255	Test active	50 ms
S06	4	C	AR	IHI 0.05 S	0.050049067	1.3	1.2	27.4	28.8	42	52	25.154	2.932	3.868	25.318	21.699	3.392	11.651	-26.647	19/07/2009	NA	330.643	48.971	0.9071325198735228	33.84949999999998	1.2765011166110878	-1.1885919580289053	-0.5875385243343954	0.8243949183712856	1.4419251903090116	-0.8622646402166784	Michel	-0.8453644792422595	Test active	50 ms
S06	6	C	AR	IHI 0.01 S	0.010091066	1.3	1.2	27.2	28.6	42	52	25.483	3.169	3.882	25.392	21.695	3.587	11.517	-26.727	19/07/2009	NA	339.246	34.018	0.9307352003127637	25.24649999999997	1.5842377594560428	-1.1697936215937437	-0.19330079605198786	1.0148690696172435	1.2469721325939394	-1.1079824194282786	Michel	-0.9172870868780845	Test active	10 ms
S06	8	C	AR	IHI 0.05 S	0.050194979	1.3	1.2	27.2	28.6	42	52	25.982	3.207	4.177	25.33	21.891	3.875	11.47	-26.604	19/07/2009	NA	354.955	227.286	0.9738334807986447	9.537499999999966	1.6335794996590312	-0.7736858181385624	-0.523608081910236	1.2961847391497345	1.178593075037162	-0.7301913338904485	Michel	0.012314901522946318	Test active	50 ms
S06	10	C	AR	IHI 0.05 S	0.050048828	1.3	1.2	27.2	28.4	42	52	26.14	3.27	4.235	25.329	22.164	4.031	11.493	-26.505	19/07/2009	NA	281.645	85.98	0.7727045138102979	82.84749999999997	1.7153829110481966	-0.6958069957643223	-0.5289356187789048	1.4485640601465002	1.2120551670330322	-0.42611558211609957	Michel	-0.6673544621223341	Test active	50 ms
S06	11	C	AR	IHI 0.05 S	0.050061941	1.3	1.2	27.2	28.4	42	52	25.814	3.23	4.133	25.243	21.999	3.785	11.522	-26.588	19/07/2009	NA	324.284	318.126	0.8896863447121683	40.20849999999996	1.663444237150314	-0.8327663040776399	-0.9871037894855096	1.2082735924208312	1.2542465004191297	-0.681047778048135	Michel	0.44924726811415444	Test active	50 ms
S06	13	C	AR	IHI 0.01 S	0.010035992	1.3	1.2	27.2	28.4	42	52	25.952	3.236	4.004	25.329	21.885	3.795	11.556	-26.61	19/07/2009	NA	342.238	178.315	0.9389438740166123	22.25449999999995	1.6712350382349968	-1.0059795469444828	-0.5289356187789048	1.2180414976129312	1.303712201630415	-0.7486201673313188	Michel	-0.22323127774101295	Test active	10 ms
S06	14	C	AR	IHI 0.01 S	0.010052919	1.3	1.2	27	28.2	42	52	25.831	3.247	3.986	25.324	22.045	3.848	11.549	-26.648	19/07/2009	NA	263.691	117.381	0.7234469845058541	100.80149999999998	1.685518173556914	-1.030148836646832	-0.5555733031223061	1.2698113951310632	1.2935280866751506	-0.8653361124568271	Michel	-0.5163184290605713	Test active	10 ms
S06	15	C	AR	IHI 0.01 S	0.010057926	1.3	1.2	27	28.2	42	52	25.832	3.141	3.973	25.322	22.086	3.846	11.57	-26.655	19/07/2009	NA	543.092	204.857	1.4899949930382657	-178.59950000000003	1.547880687727525	-1.0476044347651965	-0.5662283768596819	1.2678578140926433	1.3240804315409465	-0.886836418137846	Michel	-0.09556660497500845	Test active	10 ms
S06	16	C	AR	IHI 0.01 S	0.010062933	1.3	1.2	27	28.2	42	52	25.81	3.105	3.94	25.323	21.995	3.703	11.567	-26.663	19/07/2009	NA	329.147	76.261	0.9030281830215986	35.34549999999996	1.5011358812194304	-1.0919147992195049	-0.560900839990994	1.1281767698456076	1.319715810845833	-0.9114081960590027	Michel	-0.714101992625416	Test active	10 ms
S06	17	C	AR	IHI 0.05 S	0.050045967	1.3	1.2	27	28.2	42	52	25.602	3.168	3.885	25.34	21.972	3.784	11.555	-26.746	19/07/2009	NA	313.063	9.719	0.8589010747820601	51.42949999999996	1.582939292608596	-1.1657654066433525	-0.4703327132234144	1.2072968019016208	1.302257328065378	-1.1663403919910273	Michel	-1.034163128003137	Test active	50 ms
S06	19	C	AR	IHI 0.05 S	0.050064802	1.3	1.2	27	28	42	52	25.696	2.996	3.899	25.395	22.276	3.925	11.562	-26.732	19/07/2009	NA	261.073	79.625	0.7162643950149866	103.41949999999997	1.3596029948477002	-1.146967070208191	-0.1773181854459433	1.3450242651102362	1.3124414430206424	-1.1233397806290002	Michel	-0.6979214501197706	Test active	50 ms
S06	20	C	AR	IHI 0.05 S	0.050042868	1.3	1.2	27	28	42	52	25.698	3.024	3.839	25.453	22.001	3.679	11.513	-26.699	19/07/2009	NA	253.967	65.046	0.6967687949683465	110.52549999999994	1.3959600665762182	-1.2275313692160248	0.13167895293757242	1.1047337973845668	1.2411526383337885	-1.0219811967042245	Michel	-0.768045150830176	Test active	50 ms
S06	23	C	AR	IHI 0.01 S	0.010042191	1.3	1.2	26.8	28	42	52	25.432	3.067	3.713	25.397	22.056	3.602	11.56	-26.807	19/07/2009	NA	316.43	208.969	0.8681385762395661	48.06249999999994	1.451794141016442	-1.3967163971324752	-0.16666311170858655	1.0295209274053938	1.3095316958905683	-1.353700198639868	Michel	-0.07578824861852401	Test active	10 ms
S06	24	C	AR	IHI 0.01 S	0.010073185	1.3	1.2	26.8	28	42	52	25.174	2.949	3.629	25.382	21.76	3.452	11.564	-26.99	19/07/2009	NA	289.874	54.205	0.7952811100365579	74.61849999999993	1.2985750530176878	-1.5095064157434424	-0.24657616473879046	0.883002349523888	1.315351190150719	-1.91577961858639	Michel	-0.8201894021095165	Test active	10 ms
S06	28	C	AR	IHI 0.05 S	0.050049782	1.3	1.2	26.6	27.6	42	52	25.737	2.972	3.781	25.206	22.316	3.647	11.671	-26.819	19/07/2009	NA	279.401	147.661	0.7665480085324117	85.09149999999994	1.3284397905089707	-1.3054101915902636	-1.1842226536267133	1.0734765007698455	1.471022661609768	-1.3905578655216084	Michel	-0.3706743068635019	Test active	50 ms
S06	29	C	AR	IHI 0.01 S	0.010038853	1.3	1.2	26.6	27.8	42	52	25.846	3.032	3.89	25.305	22.127	3.834	11.595	-26.777	19/07/2009	NA	236.013	93.083	0.6475112656639026	128.47949999999994	1.4063478013557946	-1.159051715059366	-0.6567965036272614	1.256136327862123	1.3604522706668933	-1.2615560314355274	Michel	-0.6331896602740585	Test active	10 ms
S06	31	C	AR	IHI 0.01 S	0.010096073	1.3	1.2	26.6	27.6	42	52	26.023	3.142	4.201	25.279	22.379	4.189	11.636	-26.411	19/07/2009	NA	329.895	104.298	0.9050803514475607	34.59749999999997	1.549179154574972	-0.7414600985354289	-0.7953124622129747	1.6028969621816866	1.420102086833443	-0.13739719154248317	Michel	-0.5792465020692985	Test active	10 ms
S06	33	C	AR	IHI 0.05 S	0.05005002	1.3	1.2	26.6	27.6	42	52	25.893	2.942	4.064	25.21	22.294	3.979	11.646	-26.631	19/07/2009	NA	404.701	111.026	1.1103136552878319	-40.20850000000007	1.2894857850855588	-0.9254152479366485	-1.162912506151981	1.3977709531475786	1.434650822483824	-0.8131210843743648	Michel	-0.5468854170580079	Test active	50 ms
S06	34	C	AR	IHI 0.05 S	0.050036907	1.3	1.2	26.6	27.6	42	52	25.969	3.021	4.013	25.271	22.312	3.977	11.603	-26.6	19/07/2009	NA	311.193	108.036	0.8537706537171548	53.299499999999966	1.3920646660338767	-0.9938949020933073	-0.8379327571624205	1.3958173721091582	1.3720912591871948	-0.7179054449298756	Michel	-0.5612670526382336	Test active	50 ms
S06	35	C	AR	IHI 0.01 S	0.010047913	1.3	1.2	26.4	27.6	42	52	26.023	3.028	4.152	25.379	22.325	4.233	11.536	-26.561	19/07/2009	NA	282.767	52.336	0.7757827664492412	81.72549999999995	1.4011539339660064	-0.8072542760584924	-0.262558775344835	1.645875745026928	1.2746147303296587	-0.5981180275642187	Michel	-0.8291791268250488	Test active	10 ms
S06	36	C	AR	IHI 0.05 S	0.050042868	1.3	1.2	26.4	27.6	42	52	25.754	2.907	3.999	25.244	22.408	3.983	11.666	-26.651	19/07/2009	NA	249.104	113.643	0.6834269566589163	115.38849999999994	1.2440394454249113	-1.0126932385284682	-0.9817762526168217	1.4016781152244187	1.4637482937845803	-0.8745505291772622	Michel	-0.5342978784916362	Test active	50 ms
S06	37	C	AR	IHI 0.01 S	0.010053158	1.3	1.2	26.4	27.4	42	52	26.019	2.943	4.06	25.335	22.34	4.151	11.593	-26.581	19/07/2009	NA	249.104	180.932	0.6834269566589163	115.38849999999994	1.2907842519330057	-0.930786201203838	-0.4969703975668157	1.565778922451705	1.3575425235368166	-0.659547472367116	Michel	-0.21064373917464146	Test active	10 ms
S06	38	C	AR	IHI 0.01 S	0.010041952	1.3	1.2	26.4	27.6	42	52	25.617	2.92	3.909	25.261	22.125	3.836	11.602	-26.717	19/07/2009	NA	272.294	50.467	0.747049664945095	92.19849999999997	1.260919514441723	-1.133539687040219	-0.8912081258492421	1.2580899089005428	1.3706363856221577	-1.0772676970268245	Michel	-0.8381688515405814	Test active	10 ms
S06	40	C	AR	IHI 0.01 S	0.010059118	1.3	1.2	26.4	27.6	42	52	26.136	3.024	3.991	25.312	22.484	4.096	11.642	-26.565	19/07/2009	NA	355.703	65.42	0.9758856492246069	8.789499999999975	1.3959600665762182	-1.023435145062846	-0.6195037455464845	1.512055443895153	1.4288313282236704	-0.6104039165248025	Michel	-0.7662462439047564	Test active	10 ms
S06	41	C	AR	IHI 0.01 S	0.010042906	1.3	1.2	26.4	27.6	42	52	25.817	2.912	3.834	25.251	22.378	3.93	11.714	-26.665	19/07/2009	NA	353.085	50.467	0.9687030597337395	11.40749999999997	1.2505317796621465	-1.2342450608000108	-0.9444834945360447	1.3499082177062867	1.533582224906397	-0.9175511405392892	Michel	-0.8381688515405814	Test active	10 ms
S06	42	C	AR	IHI 0.01 S	0.010047913	1.3	1.2	26.4	27.6	42	52	25.851	2.697	3.858	25.176	22.583	3.88	11.748	-26.698	19/07/2009	NA	310.819	121.494	0.8527445695041738	53.67349999999993	0.9713614074610272	-1.2020193411968771	-1.3440487596871589	1.3010686917457845	1.5830479261176824	-1.018909724464076	Michel	-0.4965352627925216	Test active	10 ms
S06	44	C	AR	IHI 0.01 S	0.010075092	1.3	1.2	26.4	27.4	42	52	25.805	2.713	3.796	25.233	22.443	3.909	11.737	-26.68	19/07/2009	NA	277.531	148.409	0.7614175874675063	86.96149999999994	0.9921368770201803	-1.2852691168383057	-1.040379158172312	1.3293956168028755	1.5670443169022672	-0.963623224141465	Michel	-0.3670764930126629	Test active	10 ms
S06	45	C	AR	IHI 0.05 S	0.050037861	1.3	1.2	26.2	27.6	42	52	25.989	2.716	3.944	25.329	22.589	4.069	11.71	-26.515	19/07/2009	NA	264.814	149.904	0.7265279806854738	99.67849999999993	0.9960322775625216	-1.086543845952316	-0.5289356187789048	1.485682099876482	1.5277627306462462	-0.4568303045175537	Michel	-0.35988567522254994	Test active	50 ms
S06	46	C	AR	IHI 0.05 S	0.050041914	1.3	1.2	26.2	27.4	42	52	25.966	2.825	3.932	25.296	22.547	4.174	11.73	-26.544	19/07/2009	NA	303.339	105.793	0.8322228852445525	61.15349999999995	1.1375651639342519	-1.1026567057538827	-0.7047443354453952	1.5882451043935364	1.5568602019470026	-0.5459029994817565	Michel	-0.5720556842791856	Test active	50 ms
S06	47	C	AR	IHI 0.01 S	0.010041952	1.3	1.2	26.2	27.4	42	52	25.866	2.782	3.899	25.312	22.49	4.119	11.71	-26.595	19/07/2009	NA	270.05	46.354	0.7408931596672087	94.44249999999994	1.0817310894940277	-1.146967070208191	-0.6195037455464845	1.5345216258369836	1.5277627306462462	-0.702548083729143	Michel	-0.8579520178086312	Test active	10 ms
S06	50	C	AR	IHI 0.01 S	0.010046959	1.3	1.2	26.2	27.4	42	52	25.499	2.581	3.649	25.281	22.352	3.802	11.762	-26.769	19/07/2009	NA	306.331	162.988	0.840431558948401	58.16149999999993	0.8207392531571672	-1.482651649407498	-0.784657388475618	1.2248790312474016	1.6034161560282139	-1.2369842535143598	Michel	-0.29695279230225746	Test active	10 ms
S06	51	C	AR	IHI 0.05 S	0.051092148	1.3	1.2	26.2	27.6	42	52	25.549	2.676	3.635	25.319	22.399	3.785	11.779	-26.714	19/07/2009	NA	326.903	22.803	0.8968716777437123	37.58949999999993	0.9440936036646388	-1.5014499858426593	-0.5822109874657264	1.2082735924208312	1.6281490066338566	-1.0680532803063894	Michel	-0.9712302450828445	Test active	50 ms
S06	52	C	AR	IHI 0.01 S	0.010059118	1.3	1.2	26.2	27.6	42	52	25.617	2.659	3.801	25.275	22.424	3.931	11.747	-26.691	19/07/2009	NA	327.651	92.335	0.8989238461696745	36.84149999999994	0.9220196672580382	-1.2785554252543192	-0.8166226096877072	1.3508850082254966	1.5815930525526454	-0.9974094187830569	Michel	-0.6367874741248978	Test active	10 ms
S06	54	C	AR	IHI 0.05 S	0.050046921	1.3	1.2	26.2	27.6	42	52	25.818	2.651	3.839	25.417	22.673	4.204	11.68	-26.557	19/07/2009	NA	259.951	73.644	0.7131861423760436	104.54149999999993	0.9116319324784616	-1.2275313692160248	-0.06011237433494348	1.617548819969837	1.4841165236951093	-0.5858321386036348	Michel	-0.7266895311917875	Test active	50 ms
S06	56	C	AR	IHI 0.05 S	0.050063848	1.3	1.2	26.2	27.6	42	52	25.741	2.668	3.825	25.333	22.54	4.075	11.714	-26.667	19/07/2009	NA	271.546	158.502	0.7449974965191328	92.94649999999996	0.9337058688850622	-1.2463297056511857	-0.5076254713041914	1.4915428429917423	1.533582224906397	-0.9236940850195866	Michel	-0.3185300555841614	Test active	50 ms
S06	57	C	AR	IHI 0.05 S	0.050092936	1.3	1.2	26.2	27.6	42	52	25.713	2.45	3.726	25.324	22.697	4.023	11.762	-26.666	19/07/2009	NA	300.346	145.792	0.8240114680000276	64.14649999999995	0.6506400961416017	-1.3792607990141115	-0.5555733031223061	1.4407497359928199	1.6034161560282139	-0.9206226127794379	Michel	-0.3796640315790344	Test active	50 ms
S06	58	C	AR	IHI 0.01 S	0.010046959	1.3	1.2	26.2	27.6	42	52	25.862	2.667	3.832	25.354	22.808	4.161	11.68	-26.594	19/07/2009	NA	221.8	167.474	0.6085173220299459	142.69249999999994	0.9324074020376147	-1.2369305374336055	-0.39574719706187944	1.5755468276438052	1.4841165236951093	-0.6994766114890053	Michel	-0.27537552902035345	Test active	10 ms
S06	60	C	AR	IHI 0.05 S	0.050041914	1.3	1.2	26.2	27.6	42	52	25.775	2.563	4.005	25.261	22.645	4.288	11.816	-26.441	19/07/2009	NA	289.5	80.746	0.7942550258235768	74.99249999999995	0.7973668499031202	-1.0046368086276851	-0.8912081258492421	1.6995992235834807	1.6819793285402582	-0.22954135874682374	Michel	-0.6925295392550773	Test active	50 ms
S07	2	A	AR	IHI 0.01 S	0.010083914	1.3	1.2	24.8	25.8	65	67	28.757	3.23	3.4	-3.854	29.255	0.8	1.987	-2.895	19/07/2016	NA	863.636	370.462	1.2638202628654132	-180.28250000000003	0.5704838779244698	0.06828416365761485	-0.5514207140353554	-1.1431988692096582	-0.41775594346813666	0.2770258039568808	Michel	0.7009787997953244	Test active	10 ms
S07	3	A	AR	IHI 0.01 S	0.010053158	1.3	1.2	24.8	25.8	65	67	28.945	3.133	3.416	-3.823	29.419	0.796	1.958	-2.855	19/07/2016	NA	835.21	254.202	1.2222224661174634	-151.8565000000001	0.45027547584918465	0.14563259682730284	-0.5211134720955547	-1.146085158026186	-0.483738364530594	0.39561350207451473	Michel	0.14177848121437037	Test active	10 ms
S07	4	A	AR	IHI 0.01 S	0.010053873	1.3	1.2	24.8	26	65	67	28.856	2.915	3.518	-3.946	29.716	0.88	1.865	-2.81	19/07/2016	NA	946.297	875.127	1.3847840100328748	-262.9435000000001	0.1801163866490594	0.6387288582840627	-0.6413647868889572	-1.0854730928791019	-0.6953371631101974	0.5290246624568526	Michel	3.1283728198938725	Test active	10 ms
S07	5	A	AR	IHI 0.05 S	0.050043106	1.3	1.2	25	26	65	67	28.769	2.727	3.545	-3.925	29.956	0.943	1.932	-2.736	19/07/2016	NA	754.419	429.153	1.1039952235555976	-71.06550000000004	-0.052864846239122264	0.7692543392579118	-0.6208340746071564	-1.0400140440187886	-0.5428950178969348	0.7484119039744748	Michel	0.9832773194739309	Test active	50 ms
S07	6	A	AR	IHI 0.05 S	0.050047159	1.3	1.2	25	26	65	67	28.859	2.736	3.573	-3.909	30.127	0.872	1.917	-2.726	19/07/2016	NA	740.58	360.368	1.083743626102742	-57.2265000000001	-0.04171148934553869	0.9046140973048656	-0.6051916271543561	-1.0912456705121576	-0.5770238563775159	0.7780588285038839	Michel	0.6524275524552577	Test active	50 ms
S07	9	A	AR	IHI 0.05 S	0.050042868	1.3	1.2	25.4	26.4	65	67	28.822	2.676	3.501	-3.951	30.163	0.848	1.996	-2.722	19/07/2016	NA	734.596	466.161	1.0749868113648355	-51.242500000000064	-0.11606720196942645	0.5565461480412698	-0.6462530517179571	-1.1085634034113245	-0.39727864037978816	0.7899175983156473	Michel	1.161282526682291	Test active	50 ms
S07	11	A	AR	IHI 0.01 S	0.010051966	1.3	1.2	25.6	26.6	65	67	28.939	2.53	3.545	-3.952	30.309	0.928	1.859	-2.78	19/07/2016	NA	753.297	417.19	1.1023533207922402	-69.94350000000009	-0.29699943602088696	0.7692543392579118	-0.647230704683757	-1.050837627080768	-0.70898869850243	0.6179654360450787	Michel	0.9257363474183318	Test active	10 ms
S07	13	A	AR	IHI 0.05 S	0.050050974	1.3	1.2	26	26.8	65	67	28.451	2.227	3.469	-3.955	30.432	0.728	1.957	-2.709	19/07/2016	NA	731.604	122.241	1.0706084039958823	-48.2505000000001	-0.6724957847715197	0.40184928170189377	-0.6501636635811572	-1.195152067907159	-0.48601362042929913	0.828458600203878	Michel	-0.49294225885324777	Test active	50 ms
S07	14	A	AR	IHI 0.01 S	0.010040998	1.3	1.2	26.2	27	65	67	28.246	2.31	3.369	-4.18	30.326	1.102	2.271	-2.618	19/07/2016	NA	814.264	60.56	1.191570687791897	-130.91050000000007	-0.5696370489751416	-0.08157842560865403	-0.8701355808861609	-0.9252840635618078	0.22841673176420052	1.0982456134214955	Michel	-0.78962241411208	Test active	10 ms
S07	16	A	AR	IHI 0.01 S	0.010061026	1.3	1.2	26.4	27.2	65	67	28.605	2.109	3.569	-4.079	30.599	0.855	1.861	-2.655	19/07/2016	NA	723.749	131.213	1.0591136212809331	-40.395500000000084	-0.8187286862651654	0.8852769890124437	-0.7713926313403592	-1.1035123979824006	-0.7044381867050191	0.9885519926626845	Michel	-0.4497877322894398	Test active	10 ms
S07	17	A	AR	IHI 0.05 S	0.050047159	1.3	1.2	26.6	27.2	65	67	28.325	2.21	3.572	-3.944	30.658	0.633	1.76	-2.748	19/07/2016	NA	770.877	315.509	1.1280793908277342	-87.52350000000001	-0.6935632366816211	0.8997798202317607	-0.6394094809573568	-1.2637014272996947	-0.9342390324742659	0.7128355945391845	Michel	0.4366597295477831	Test active	50 ms
S07	18	A	AR	IHI 0.05 S	0.050049067	1.3	1.2	26.8	27.4	65	67	28.137	2.238	3.436	-3.846	30.465	0.509	1.768	-2.892	19/07/2016	NA	657.92	509.899	0.9627813423067271	25.43349999999998	-0.6588639041238069	0.24231813828941282	-0.5435994903089552	-1.3531763806120571	-0.9160369852846225	0.28591988131570367	Michel	1.3716584387250725	Test active	50 ms
S07	19	A	AR	IHI 0.05 S	0.050035954	1.3	1.2	27	27.6	65	67	28.009	2.251	3.447	-3.896	30.277	0.713	1.793	-2.886	19/07/2016	NA	483.247	368.593	0.707169861572378	200.10649999999993	-0.6427534997219646	0.29549518609357384	-0.5924821385989559	-1.2059756509691382	-0.8591555878169874	0.3037080360333481	Michel	0.6919890750797921	Test active	50 ms
S07	20	A	AR	IHI 0.01 S	0.01005888	1.3	1.2	27.2	27.6	65	67	27.886	2.232	3.314	-3.829	30.08	0.66	1.769	-2.986	19/07/2016	NA	472.4	176.446	0.6912966714884756	210.95349999999996	-0.6662994753861954	-0.34746366462945705	-0.526979389890355	-1.2442189777881318	-0.9137617293859174	0.007238790739263266	Michel	-0.23222100245654542	Test active	10 ms
S07	21	A	AR	IHI 0.01 S	0.010051012	1.3	1.2	27.2	27.8	65	67	28.07	2.467	3.332	-3.77	30.151	0.351	1.762	-2.999	19/07/2016	NA	706.918	121.867	1.034483616459124	-23.564500000000066	-0.3750729342759687	-0.2604466773135591	-0.46929786490815373	-1.4671847888649059	-0.929688520676855	-0.03130221114896744	Michel	-0.4947411657786673	Test active	10 ms
S07	22	A	AR	IHI 0.01 S	0.010053158	1.3	1.2	27.4	28	65	67	28.2	2.447	3.348	-3.819	30.082	0.595	1.78	-2.939	19/07/2016	NA	937.694	493.451	1.3721946254756872	-254.34050000000002	-0.39985817181726463	-0.18309824414387113	-0.5172028602323546	-1.291121171056709	-0.8887339145001576	0.14657933602748346	Michel	1.2925450132991347	Test active	10 ms
S07	23	A	AR	IHI 0.05 S	0.050046921	1.3	1.2	27.6	28.2	65	67	28.43	2.417	3.409	-3.925	30.322	0.773	1.828	-2.857	19/07/2016	NA	672.881	248.594	0.9846748425229402	10.472499999999968	-0.4370360281292088	0.1117926573155638	-0.6208340746071564	-1.1626813187212208	-0.7795216313622976	0.3896841171686324	Michel	0.11480449715620768	Test active	50 ms
S07	24	A	AR	IHI 0.05 S	0.050051928	1.3	1.2	27.6	28.2	65	67	28.241	2.424	3.414	-3.911	30.268	0.608	1.77	-2.917	19/07/2016	NA	777.983	244.482	1.138478108328998	-94.62950000000001	-0.42836119498975506	0.1359640426810929	-0.6071469330859564	-1.2817407324029935	-0.9114864734872117	0.2118025699921828	Michel	0.09502614079972324	Test active	50 ms
S07	25	A	AR	IHI 0.01 S	0.010066986	1.3	1.2	27.8	28.4	65	67	28.326	2.363	3.493	-3.934	30.426	0.735	1.831	-2.77	19/07/2016	NA	845.683	381.677	1.2375483552802466	-162.32950000000005	-0.5039561694907075	0.5178719314564257	-0.6296329512993569	-1.1901010624782353	-0.7726958636661816	0.6476123605744866	Michel	0.7549219580000847	Test active	10 ms
S07	26	A	AR	IHI 0.01 S	0.010045052	1.3	1.2	28	28.6	65	67	28.228	2.193	3.395	-3.95	30.502	0.723	1.903	-2.789	19/07/2016	NA	717.016	111.026	1.0492607413293413	-33.66250000000002	-0.7146306885917225	0.04411277829208788	-0.6452753987521572	-1.1987599289278188	-0.6088774389593916	0.5912832039686101	Michel	-0.5468854170580079	Test active	10 ms
S07	27	A	AR	IHI 0.05 S	0.050038099	1.3	1.2	28.2	28.6	65	67	28.514	2.1	3.447	-4.003	30.507	0.92	1.828	-2.781	19/07/2016	NA	714.772	217.193	1.0459769358026265	-31.41850000000011	-0.8298820431587485	0.29549518609357384	-0.6970910059395581	-1.0566102047138237	-0.7795216313622976	0.6150007435921369	Michel	-0.03623153590555501	Test active	50 ms
S07	28	A	AR	IHI 0.01 S	0.010047197	1.3	1.2	28.2	28.8	65	67	28.566	2.055	3.444	-4.091	30.668	0.842	1.854	-2.802	19/07/2016	NA	810.524	223.548	1.1860976785807054	-127.17050000000006	-0.8856488276266641	0.28099235487425683	-0.7831244669299599	-1.1128928366361162	-0.7203649779959568	0.5527422020803794	Michel	-0.00566454790811859	Test active	10 ms
S07	30	A	AR	IHI 0.01 S	0.010047197	1.3	1.2	28.6	29	65	67	28.396	2.122	3.213	-4.033	30.433	0.914	2.04	-2.88	19/07/2016	NA	689.338	214.576	1.00875754642363	-5.9845000000000255	-0.8026182818633232	-0.835725649013112	-0.7264205949135589	-1.0609396379386153	-0.2971673808367499	0.3214961907509939	Michel	-0.04881907447192665	Test active	10 ms
S07	31	A	AR	IHI 0.05 S	0.050051928	1.3	1.2	28.6	29.2	65	67	28.819	2.189	3.359	-4.08	30.691	1.005	1.985	-2.793	19/07/2016	NA	630.241	302.052	0.922276684029569	53.112499999999955	-0.7195877360999817	-0.12992119633971008	-0.7723702843061595	-0.9952765673626076	-0.4223064552655475	0.5794244341568467	Michel	0.37193274961363637	Test active	50 ms
S07	34	A	AR	IHI 0.05 S	0.050050974	1.3	1.2	29.2	29.5	65	67	29.336	2.326	3.343	-4.228	30.518	1.345	2.009	-2.862	19/07/2016	NA	583.488	128.596	0.8538596787753339	99.86549999999988	-0.54980885894210485	-0.2072696295093981	-0.917062923244562	-0.749942017957743	-0.36770031369661804	0.3748606549039285	Michel	-0.4623752708558113	Test active	50 ms
S07	36	A	AR	IHI 0.01 S	0.010140896	1.3	1.2	29.4	29.7	65	67	29.031	2.574	3.367	-4.183	30.362	1.246	1.977	-2.868	19/07/2016	NA	780.976	115.886	1.1428579790693982	-97.62250000000006	-0.24247191343003593	-0.09124697975486609	-0.8730685397835611	-0.8213776661668064	-0.44050850245519085	0.35707250018628406	Michel	-0.5235092468506842	Test active	10 ms
S07	39	A	AR	IHI 0.01 S	0.010071993	1.3	1.2	29.7	29.9	65	67	29.036	2.093	3.333	-4.259	30.681	1.093	1.948	-2.92	19/07/2016	NA	654.927	339.808	0.958401471566327	28.42649999999992	-0.8385568762982022	-0.255612400240452	-0.947370165184363	-0.9317782133989955	-0.5064909235176481	0.20290849263335994	Michel	0.5535357706728354	Test active	10 ms
S07	40	A	AR	IHI 0.05 S	0.050070047	1.3	1.2	29.7	30.1	65	67	29.269	2.113	3.313	-4.248	30.802	1.082	1.989	-2.904	19/07/2016	NA	684.102	313.266	1.0010953335279618	-0.7485000000000355	-0.8137716387569063	-0.352297941702562	-0.9366159825605628	-0.939715507644447	-0.4132054316707258	0.2503435718804135	Michel	0.4258710979068311	Test active	50 ms
S07	42	A	AR	IHI 0.05 S	0.050056934	1.3	1.2	30.1	30.3	65	67	29.102	2.137	3.4	-4.377	30.738	1.424	2.211	-2.659	19/07/2016	NA	626.127	151.4	0.9162563738972581	57.22649999999999	-0.7840293537073512	0.06828416365761485	-1.0627332151487647	-0.6929378138313186	0.09190137784187553	0.9766932228509211	Michel	-0.3526900475208717	Test active	50 ms
S07	43	A	AR	IHI 0.01 S	0.010047913	1.3	1.2	30.1	30.3	65	67	29.349	2.07	3.462	-4.475	30.867	1.438	2.219	-2.607	19/07/2016	NA	658.294	271.772	0.9633286432278463	25.059499999999957	-0.8670598994706926	0.36800934219015685	-1.1585432057971663	-0.6828358029734711	0.11010342503151886	1.1308572304038438	Michel	0.22628862741656683	Test active	10 ms
S07	44	A	AR	IHI 0.01 S	0.010072947	1.3	1.2	30.3	30.5	65	67	29.043	2.001	3.367	-4.339	30.876	1.307	2.245	-2.667	19/07/2016	NA	830.722	341.303	1.2156548550640336	-147.36850000000004	-0.9525689689881633	-0.09124697975486609	-1.0255824024483646	-0.7773617617147572	0.1692600783978602	0.9529756832273943	Michel	0.5607265884629484	Test active	10 ms
S07	46	A	AR	IHI 0.01 S	0.010051966	1.3	1.2	30.5	30.9	65	67	29.063	1.979	3.491	-4.394	30.925	1.364	2.148	-2.683	19/07/2016	NA	705.421	119.251	1.0322929494032007	-22.06750000000011	-0.9798327302835886	0.5082033773102158	-1.0793533155673654	-0.7362321460792357	-0.05143974377656492	0.9055406039803408	Michel	-0.5073238944334736	Test active	10 ms
S07	47	A	AR	IHI 0.05 S	0.050042868	1.3	1.2	30.7	30.9	65	67	28.99	2.304	3.478	-4.32	30.615	1.518	2.036	-2.754	19/07/2016	NA	412.93	85.232	0.6042699715447423	270.42349999999993	-0.5770726202375306	0.4453577753598449	-1.007006996098164	-0.6251100266429147	-0.30626840443157155	0.6950474398215402	Michel	-0.6709522759731732	Test active	50 ms
S07	51	A	AR	IHI 0.05 S	0.050055981	1.3	1.2	31.1	31.3	65	67	29.027	2.204	3.541	-4.412	30.722	1.597	2.321	-2.491	19/07/2016	NA	389.74	97.942	0.5703343876924608	293.61349999999993	-0.7009988079440097	0.7499172309654897	-1.0969510689517654	-0.5681058225164903	0.3421795266994718	1.4747615549449824	Michel	-0.6098182999783003	Test active	50 ms
S07	52	A	AR	IHI 0.05 S	0.050049067	1.3	1.2	31.1	31.5	65	67	29.352	2.256	3.399	-4.43	30.481	1.705	2.406	-2.545	19/07/2016	NA	476.889	158.876	0.6978657459133524	206.46449999999993	-0.6365571903366408	0.06344988658450988	-1.1145488223361655	-0.49017602447023917	0.535576278089432	1.3146681624861771	Michel	-0.31673114865874186	Test active	50 ms
S07	53	A	AR	IHI 0.01 S	0.010117054	1.3	1.2	31.3	31.5	65	67	29.237	1.93	3.466	-4.563	30.872	1.58	2.378	-2.578	19/07/2016	NA	696.819	149.157	1.01970502821746	-13.46550000000002	-1.0405565622597637	0.3873464504825789	-1.244576666787568	-0.5803725499867335	0.4718691129256803	1.2168333115391294	Michel	-0.3634786791618237	Test active	10 ms
S07	54	A	AR	IHI 0.01 S	0.010071993	1.3	1.2	31.3	31.7	65	67	29.358	2.149	3.473	-4.433	30.69	1.576	2.303	-2.621	19/07/2016	NA	567.778	217.193	0.8308701133454355	115.57549999999992	-0.7691582111825735	0.42118638999431574	-1.1174817812335658	-0.5832588388032613	0.30122492052277383	1.0893515360626727	Michel	-0.03623153590555501	Test active	10 ms
S07	55	A	AR	IHI 0.05 S	0.050070047	1.3	1.2	31.5	31.7	65	67	29.382	2.035	3.581	-4.542	30.847	1.82	2.259	-2.535	19/07/2016	NA	506.811	176.82	0.7416527463457786	176.54249999999996	-0.9104340651679601	0.9432883138897097	-1.2240459545057678	-0.40719522099506433	0.20111366097973551	1.3443150870155849	Michel	-0.2304220955311259	Test active	50 ms
S07	56	A	AR	IHI 0.05 S	0.050050974	1.3	1.2	31.7	31.9	65	67	29.383	2.218	3.492	-4.51	30.619	1.719	2.348	-2.574	19/07/2016	NA	719.261	105.793	1.052546010227503	-35.90750000000003	-0.6836491416651028	0.5130376543833208	-1.1927610596001672	-0.48007401361239177	0.4036114359645173	1.2286920813508928	Michel	-0.5720556842791856	Test active	50 ms
S07	59	A	AR	IHI 0.05 S	0.050045967	1.3	1.2	31.9	32.3	65	67	28.873	2.253	3.51	-4.3	30.446	1.608	1.963	-2.789	19/07/2016	NA	518.78	50.84	0.7591678391930384	164.57349999999997	-0.6402749759678348	0.6000546416992187	-0.9874539367821633	-0.5601685282710387	-0.47236208503706667	0.5912832039686101	Michel	-0.836374754526727	Test active	50 ms
S07	2	B	AA	IHI 0.01 S	0.010073185	1.3	1.2	32.5	32.7	65	67	28.783	2.581	3.935	-3.949	30.648	1.616	1.786	-2.494	19/07/2016	NA	535.986	634.757	0.8922794172730496	64.707	-0.23379708029058222	2.6546223977690553	-0.6442977457863569	-0.5543959506379831	-0.8750823791079251	1.4658674775861595	Michel	1.9722143769444147	Both active	10 ms
S07	3	B	AA	IHI 0.01 S	0.010041952	1.3	1.2	32.5	32.5	65	67	29.053	2.567	4.031	-3.929	30.674	1.872	1.688	-2.466	19/07/2016	NA	703.551	881.856	1.1712322267780715	-102.85800000000006	-0.2511467465694891	3.118712996787181	-0.6247446864703565	-0.36967346638020265	-1.0980574571810557	1.5488788662685031	Michel	3.1607387148167287	Both active	10 ms
S07	4	B	AA	IHI 0.01 S	0.010040998	1.3	1.2	32.5	32.7	65	67	28.59	2.666	3.87	-3.775	30.509	1.72	1.56	-2.63	19/07/2016	NA	658.668	509.899	1.0965135268764576	-57.97500000000002	-0.1284598207400747	2.3403943880171982	-0.47418612973715374	-0.4793524414082599	-1.3892902122153485	1.0626693039862054	Michel	1.3716584387250725	Both active	10 ms
S07	5	B	AA	IHI 0.05 S	0.050048113	1.3	1.2	32.5	32.7	65	67	28.25	2.311	3.826	-4.016	30.644	2.015	1.875	-2.513	19/07/2016	NA	595.456	472.89	0.9912817362612849	5.236999999999966	-0.5683977870980769	2.1276861968005565	-0.7098004944949583	-0.26648864118933313	-0.6725846041231432	1.4095383209802843	Michel	1.193648421605147	Both active	50 ms
S07	6	B	AA	IHI 0.05 S	0.05004406	1.3	1.2	32.5	32.7	65	67	27.992	2.127	3.763	-3.889	30.769	1.877	1.821	-2.554	19/07/2016	NA	584.236	488.591	0.9726033098437971	16.456999999999994	-0.7964219724779994	1.8231267411949095	-0.5856385678383557	-0.36606560535954297	-0.7954484226532358	1.2879859304097099	Michel	1.269168843091811	Both active	50 ms
S07	9	B	AA	IHI 0.05 S	0.050061941	1.3	1.2	32.7	32.9	65	67	28.269	2.125	3.7	-3.778	30.74	1.73	1.618	-2.753	19/07/2016	NA	665.774	859.053	1.1083431969408666	-65.08100000000002	-0.7989004962321287	1.5185672855892647	-0.4771190886345539	-0.47213671936694035	-1.2573253700904345	0.6980121322744807	Michel	3.051058301393354	Both active	50 ms
S07	11	B	AA	IHI 0.01 S	0.010056973	1.3	1.2	32.9	32.9	65	67	28.45	2.288	3.617	-3.774	30.538	1.91	1.709	-2.73	19/07/2016	NA	701.681	319.995	1.1681191557084902	-100.98800000000006	-0.5969008102705673	1.1173222885215077	-0.4732084767713538	-0.34225372262318854	-1.0502770833082418	0.7662000586921205	Michel	0.45823699282968705	Both active	10 ms
S07	13	B	AA	IHI 0.05 S	0.050050974	1.3	1.2	32.9	32.9	65	67	28.194	2.246	3.579	-3.735	30.626	1.824	1.588	-2.852	19/07/2016	NA	552.069	513.263	0.9190534932153362	48.624000000000024	-0.6489498091072885	0.9336197597434998	-0.435080011105153	-0.40430893217853653	-1.325583047051597	0.40450757943333765	Michel	1.387838981230718	Both active	50 ms
S07	14	B	AA	IHI 0.01 S	0.010057926	1.3	1.2	33.1	33.1	65	67	28.343	2.214	3.427	-3.744	30.436	1.829	1.814	-2.815	19/07/2016	NA	547.581	853.072	0.9115821226483413	53.111999999999966	-0.6886061891733619	0.19880964463146386	-0.44387888779735346	-0.40070107115787684	-0.8113752139441734	0.5142012001921487	Michel	3.022290220321337	Both active	10 ms
S07	16	B	AA	IHI 0.01 S	0.010074139	1.3	1.2	33.3	33.1	65	67	28.803	2.046	3.62	-3.873	30.846	1.732	1.748	-2.753	19/07/2016	NA	578.625	433.638	0.9632624318911658	22.067999999999984	-0.8968021845202477	1.1318251197408247	-0.5699961203855558	-0.4706935749586764	-0.9615421032587309	0.6980121322744807	Michel	1.0048497728442696	Both active	10 ms
S07	17	B	AA	IHI 0.05 S	0.050260067	1.3	1.2	33.3	33.1	65	67	28.697	1.98	3.649	-3.88	31.024	1.626	1.765	-2.732	19/07/2016	NA	470.904	743.167	0.7839345555882955	129.789	-0.978593468406524	1.2720191548608837	-0.5768396911461556	-0.5471802285966637	-0.922862752980739	0.7602706737862381	Michel	2.4936568897378195	Both active	50 ms
S07	18	B	AA	IHI 0.05 S	0.05005002	1.3	1.2	33.3	33.1	65	67	28.584	1.986	3.581	-3.879	30.775	1.774	1.731	-2.757	19/07/2016	NA	482.499	574.945	0.8032372609635872	118.19399999999996	-0.9711578971441353	0.9432883138897097	-0.5758620381803558	-0.4403875423851343	-1.0002214535367226	0.6861533624627173	Michel	1.6845239464011155	Both active	50 ms
S07	19	B	AA	IHI 0.05 S	0.050048113	1.3	1.2	33.5	33.3	65	67	28.618	2.134	3.628	-3.89	30.724	1.829	1.764	-2.719	19/07/2016	NA	499.331	383.92	0.8312582300775938	101.36199999999997	-0.7877471393385457	1.1704993363256686	-0.5866162208041561	-0.40070107115787684	-0.9251380088794442	0.7988116756744702	Michel	0.7657105896410366	Both active	50 ms
S07	20	B	AA	IHI 0.01 S	0.010061026	1.3	1.2	33.5	33.3	65	67	28.733	2.273	3.59	-3.789	30.69	1.758	1.716	-2.756	19/07/2016	NA	493.72	457.563	0.8219173521249624	106.97299999999996	-0.6154897384265389	0.9867968075476586	-0.4878732712583542	-0.4519326976512456	-1.0343502920173042	0.6891180549156591	Michel	1.1199269070439024	Both active	10 ms
S07	21	B	AA	IHI 0.01 S	0.010065079	1.3	1.2	33.7	33.3	65	67	28.982	2.072	3.587	-3.901	30.776	1.77	1.784	-2.74	19/07/2016	NA	466.042	414.947	0.7758405708073841	134.651	-0.8645813757165627	0.9722939763283438	-0.597370403427956	-0.44327383120166214	-0.8796328909053359	0.7365531341627114	Michel	0.9149477157773798	Both active	10 ms
S07	22	B	AA	IHI 0.01 S	0.010043859	1.3	1.2	33.7	33.3	65	67	28.458	2.222	3.536	-3.827	30.51	1.913	1.817	-2.705	19/07/2016	NA	652.683	525.6	1.08655003470991	-51.99000000000001	-0.6786920941568436	0.7257458455999628	-0.5250240839587548	-0.34008900601079256	-0.8045494462480575	0.8403173700156414	Michel	1.4471788602117366	Both active	10 ms
S07	23	B	AA	IHI 0.05 S	0.050033092	1.3	1.2	33.7	33.5	65	67	28.653	1.919	3.623	-3.904	30.865	1.758	1.722	-2.742	19/07/2016	NA	406.945	408.218	0.6774592012891777	193.748	-1.0541884429074764	1.1463279509601416	-0.6003033623253561	-0.4519326976512456	-1.0206987566250718	0.7306237492568303	Michel	0.8825818208545239	Both active	50 ms
S07	24	B	AA	IHI 0.05 S	0.050050974	1.3	1.2	33.9	33.5	65	67	28.734	2.052	3.579	-3.856	30.77	1.778	1.716	-2.804	19/07/2016	NA	656.797	667.28	1.093398791062989	-56.10400000000004	-0.8893666132578587	0.9336197597434998	-0.5533760199669552	-0.4375012535686065	-1.0343502920173042	0.5468128171744984	Michel	2.1286471307824364	Both active	50 ms
S07	25	B	AA	IHI 0.01 S	0.010039806	1.3	1.2	33.9	33.5	65	67	28.829	2.164	3.577	-3.819	30.736	1.859	1.713	-2.777	19/07/2016	NA	697.193	612.327	1.160647785141495	-96.5	-0.7505692830266015	0.9239512055972877	-0.5172028602323546	-0.37905390503391817	-1.04117605971342	0.6268595134039003	Michel	1.864328060534895	Both active	10 ms
S07	26	B	AA	IHI 0.01 S	0.010059834	1.3	1.2	33.9	33.5	65	67	28.786	1.944	3.567	-3.928	30.862	1.855	1.727	-2.798	19/07/2016	NA	568.9	745.41	0.9470727975854555	31.793000000000006	-1.0232068959808567	0.8756084348662337	-0.6237670335045565	-0.381940193850446	-1.0093224771315443	0.5646009718921428	Michel	2.5044455213787713	Both active	10 ms
S07	27	B	AA	IHI 0.05 S	0.050998926	1.3	1.2	34.1	33.7	65	67	28.678	2.104	3.513	-3.862	30.68	1.781	1.733	-2.817	19/07/2016	NA	641.836	590.646	1.0684925577624511	-41.14300000000003	-0.8249249956504893	0.6145574729185357	-0.5592419377617556	-0.4353365369562107	-0.9956709417393119	0.5082718152862663	Michel	1.760044367887779	Both active	50 ms
S07	28	B	AA	IHI 0.01 S	0.010051012	1.3	1.2	34.1	33.7	65	67	28.81	2.074	3.543	-3.858	30.761	1.866	1.735	-2.812	19/07/2016	NA	272.294	453.825	0.4532997720965618	328.399	-0.8621028519624334	0.7595857851117018	-0.5553313258985555	-0.3740028996049944	-0.9911204299419011	0.5230952775509716	Michel	1.1019474576128376	Both active	10 ms
S07	30	B	AA	IHI 0.01 S	0.010041952	1.3	1.2	34.3	33.9	65	67	28.69	2.006	3.516	-3.849	30.776	1.803	1.762	-2.795	19/07/2016	NA	701.681	391.77	1.1681191557084902	-100.98800000000006	-0.9463726596028396	0.6290603041378527	-0.5465324492063554	-0.41946194846530765	-0.929688520676855	0.5734950492509657	Michel	0.8034683954285858	Both active	10 ms
S07	31	B	AA	IHI 0.05 S	0.050043821	1.3	1.2	34.3	34.1	65	67	28.833	2.2	3.591	-3.828	30.774	1.728	1.675	-2.818	19/07/2016	NA	573.763	413.826	0.9551684471102544	26.92999999999995	-0.7059558554522688	0.9916310846207658	-0.5260017369245547	-0.4735798637752043	-1.127635783864226	0.5053071228333258	Michel	0.9095558049126865	Both active	50 ms
S07	34	B	AA	IHI 0.05 S	0.050058126	1.3	1.2	34.4	34.3	65	67	28.946	1.987	3.502	-3.959	30.822	1.801	1.858	-2.793	19/07/2016	NA	554.313	411.583	0.9227891784988339	46.379999999999995	-0.9699186352670702	0.5613804251143747	-0.6540742754443573	-0.4209050928735716	-0.7112639544011351	0.5794244341568467	Michel	0.8987671732717345	Both active	50 ms
S07	36	B	AA	IHI 0.01 S	0.010042906	1.3	1.2	34.6	34.3	65	67	28.742	2.038	3.456	-3.88	30.658	1.824	1.792	-2.828	19/07/2016	NA	513.918	460.18	0.8555418491642154	86.77499999999998	-0.906716279536766	0.3390036797515228	-0.5768396911461556	-0.40430893217853653	-0.8614308437156926	0.475660198303918	Michel	1.132514445610274	Both active	10 ms
S07	39	B	AA	IHI 0.01 S	0.010071993	1.3	1.2	34.6	34.4	65	67	28.942	1.94	3.521	-3.924	30.861	1.802	1.801	-2.812	19/07/2016	NA	567.404	724.475	0.9445823407297904	33.28899999999999	-1.0281639434891159	0.6532316895033797	-0.6198564216413565	-0.42018352066943954	-0.8409535406273441	0.5230952775509716	Michel	2.4037500227593647	Both active	10 ms
S07	40	B	AA	IHI 0.05 S	0.050055027	1.3	1.2	34.8	34.4	65	67	29.023	2.109	3.48	-3.866	30.89	1.798	1.872	-2.79	19/07/2016	NA	500.827	558.496	0.8337486869332588	99.86599999999999	-0.8187286862651654	0.45502632950605476	-0.5631525496249556	-0.4230698094859674	-0.6794103718192592	0.5883185115156696	Michel	1.6054057110636122	Both active	50 ms
S07	42	B	AA	IHI 0.05 S	0.050057888	1.3	1.2	34.8	34.6	65	67	28.628	2.071	3.425	-3.88	30.765	1.882	1.807	-2.867	19/07/2016	NA	722.627	881.856	1.2029888811755756	-121.93399999999997	-0.8658206375936274	0.1891410904852518	-0.5768396911461556	-0.3624577443388833	-0.8273020052351115	0.36003719263922457	Michel	3.1607387148167287	Both active	50 ms
S07	43	B	AA	IHI 0.01 S	0.010052919	1.3	1.2	35	34.6	65	67	28.755	1.917	3.468	-3.918	30.876	1.893	1.85	-2.778	19/07/2016	NA	567.404	778.306	0.9445823407297904	33.28899999999999	-1.056666966661606	0.3970150046287888	-0.6139905038465566	-0.3545204500934317	-0.7294660015907785	0.6238948209509597	Michel	2.662672372230648	Both active	10 ms
S07	44	B	AA	IHI 0.01 S	0.010054111	1.3	1.2	35	34.8	65	67	28.802	1.974	3.438	-3.875	30.895	1.879	1.858	-2.804	19/07/2016	NA	616.028	228.782	1.0255288475144542	-15.335000000000036	-0.9860290396689128	0.2519866924356249	-0.5719514263171557	-0.3646224609512791	-0.7112639544011351	0.5468128171744984	Michel	0.01951052922462456	Both active	10 ms
S07	46	B	AA	IHI 0.01 S	0.010072947	1.3	1.2	35.2	34.8	65	67	29.29	2.112	3.514	-3.976	30.896	1.903	1.83	-2.834	19/07/2016	NA	625.379	311.023	1.0410958676062483	-24.686000000000035	-0.8150109006339709	0.6193917499916407	-0.6706943758629575	-0.34730472805211215	-0.7749711195648867	0.45787204358627226	Michel	0.41508246626587914	Both active	10 ms
S07	47	B	AA	IHI 0.05 S	0.05005312	1.3	1.2	35.2	35	65	67	29.136	2.184	3.468	-3.942	30.909	1.98	1.822	-2.86	19/07/2016	NA	474.271	770.83	0.7895397482574293	126.42199999999997	-0.7257840454853056	0.3970150046287888	-0.6374541750257571	-0.29174366833395166	-0.7931731667545301	0.38079003980981085	Michel	2.6267134733685173	Both active	50 ms
S07	51	B	AA	IHI 0.05 S	0.050054073	1.3	1.2	35.4	35.2	65	67	29.461	2.134	3.544	-3.999	31.072	1.863	1.9	-2.809	19/07/2016	NA	445.844	478.498	0.7422160737681311	154.849	-0.7877471393385457	0.7644200621848067	-0.693180394076358	-0.37616761621739037	-0.6157032066555082	0.5319893549097932	Michel	1.2206224056633097	Both active	50 ms
S07	52	B	AA	IHI 0.05 S	0.050065994	1.3	1.2	35.4	35.4	65	67	29.176	2.272	3.539	-3.993	30.8	2.041	1.899	-2.729	19/07/2016	NA	542.718	248.968	0.9034864731235422	57.97500000000002	-0.6167290003036041	0.7402486768192797	-0.6873144762815577	-0.24772776388190246	-0.6179784625542133	0.769164751145061	Michel	0.11660340408162721	Both active	50 ms
S07	53	B	AA	IHI 0.01 S	0.010063887	1.3	1.2	35.4	35.4	65	67	29.269	2.261	3.578	-3.918	30.9	2.111	1.76	-2.778	19/07/2016	NA	548.329	411.957	0.9128273510761736	52.36400000000003	-0.6303608809513164	0.9287854826703926	-0.6139905038465566	-0.1972177095926654	-0.9342390324742659	0.6238948209509597	Michel	0.9005660801971539	Both active	10 ms
S07	54	B	AA	IHI 0.01 S	0.010053158	1.3	1.2	35.6	35.4	65	67	29.025	2.231	3.464	-3.856	30.82	2.119	1.839	-2.778	19/07/2016	NA	491.85	174.577	0.8188042810553811	108.84299999999996	-0.6675387372632606	0.3776778963363668	-0.5533760199669552	-0.19144513195960977	-0.7544938164765382	0.6238948209509597	Michel	-0.24121072717207787	Both active	10 ms
S07	55	B	AA	IHI 0.05 S	0.05005002	1.3	1.2	35.6	35.4	65	67	29.172	2.104	3.395	-3.883	30.966	1.895	1.895	-2.849	19/07/2016	NA	593.586	347.285	0.9881686651917037	7.106999999999971	-0.8249249956504893	0.04411277829208788	-0.5797726500435558	-0.35307730568516776	-0.627079486149035	0.4134016567921592	Michel	0.5894994794465308	Both active	50 ms
S07	56	B	AA	IHI 0.05 S	0.050074816	1.3	1.2	35.6	35.6	65	67	29.223	2.182	3.437	-3.856	30.816	1.94	1.866	-2.816	19/07/2016	NA	634.356	413.452	1.0560402734841259	-33.66300000000001	-0.7282625692394354	0.24715241536251778	-0.5533760199669552	-0.32060655649922987	-0.6930619072114917	0.5112365077392081	Michel	0.9077568979872668	Both active	50 ms
S07	59	B	AA	IHI 0.05 S	0.050045967	1.3	1.2	35.8	35.8	65	67	29.12	1.922	3.418	-3.933	30.929	1.999	1.895	-2.815	19/07/2016	NA	725.619	508.404	1.2079697948869057	-124.92600000000004	-1.050470657276282	0.1553011509735149	-0.6286552983335566	-0.2780337964554444	-0.627079486149035	0.5142012001921487	Michel	1.3644676209349595	Both active	50 ms
S07	2	C	RR	IHI 0.01 S	0.010045052	1.3	1.2	34.8	35.2	65	67	27.695	4.399	3.256	-1.741	29.603	4.294	2.458	-3.439	19/07/2016	NA	646.325	283.36	1.1379662479202066	-78.36000000000013	2.019181012213215	-0.627851734869577	1.5143600027000834	1.3779744120273913	0.6538895848221136	-1.3357668904429394	Michel	0.2820258826351812	Both resting	10 ms
S07	3	C	RR	IHI 0.01 S	0.010046959	1.3	1.2	34.6	35	65	67	27.603	4.401	3.173	-1.702	29.623	4.2	2.444	-3.524	19/07/2016	NA	636.6	77.382	1.1208437139612477	-68.6350000000001	2.0216595359673444	-1.0290967319373319	1.5524884683662843	1.310146624838988	0.6220360022402373	-1.5877657489429113	Michel	-0.7087100817607226	Both resting	10 ms
S07	4	C	RR	IHI 0.01 S	0.010059118	1.3	1.2	34.6	35	65	67	27.566	4.339	3.148	-1.723	29.727	4.235	2.44	-3.532	19/07/2016	NA	435.745	42.242	0.7672039650330568	132.2199999999999	1.9448252995893278	-1.1499536587649688	1.531957756084484	1.3354016519836065	0.6129349786454156	-1.611483288566438	Michel	-0.8777303741651156	Both resting	10 ms
S07	5	C	RR	IHI 0.05 S	0.050037146	1.3	1.2	34.6	34.8	65	67	27.657	4.313	3.128	-1.699	29.726	4.302	2.509	-3.486	19/07/2016	NA	400.587	68.036	0.7053022633436921	167.37799999999993	1.9126044907856423	-1.2466392002270787	1.5554214272636844	1.383746989660447	0.769927635656089	-1.4751074357311598	Michel	-0.7536635152499501	Both resting	50 ms
S07	6	C	RR	IHI 0.05 S	0.050047159	1.3	1.2	34.6	35	65	67	27.898	4.15	3.143	-1.722	29.901	4.305	2.555	-3.455	19/07/2016	NA	316.43	41.869	0.5571294005792612	251.5349999999999	1.7106048048240816	-1.174125044130498	1.532935409050284	1.385911706272843	0.8745894069965386	-1.383201969689993	Michel	-0.8795244711789698	Both resting	50 ms
S07	9	C	RR	IHI 0.05 S	0.057119131	1.3	1.2	34.6	34.8	65	67	27.65	4.236	3.172	-1.695	29.882	4.389	2.562	-3.416	19/07/2016	NA	494.468	105.419	0.8705958993952093	73.4969999999999	1.8171813262516532	-1.0339310090104368	1.5593320391268843	1.4465237714199275	0.8905161982874759	-1.2675789640252997	Michel	-0.5738545912046051	Both resting	50 ms
S07	11	C	RR	IHI 0.01 S	0.010066986	1.3	1.2	34.8	34.6	65	67	27.672	4.14	3.152	-1.687	29.91	4.35	2.525	-3.442	19/07/2016	NA	726.367	154.016	1.278893945929767	-158.40200000000004	1.6982121860534327	-1.130616550472547	1.5671532628532845	1.418382455458781	0.8063317300353757	-1.3446609678017625	Michel	-0.3401073188660655	Both resting	10 ms
S07	13	C	RR	IHI 0.05 S	0.050048113	1.3	1.2	34.8	34.6	65	67	27.766	4.112	3.164	-1.71	30.071	4.37	2.544	-3.447	19/07/2016	NA	400.213	47.476	0.7046437720634195	167.7519999999999	1.6635128534956192	-1.072605225595281	1.5446672446398841	1.4328138995414204	0.8495615921107789	-1.3594844300664664	Michel	-0.8525552970323724	Both resting	50 ms
S07	14	C	RR	IHI 0.01 S	0.010084867	1.3	1.2	34.8	34.4	65	67	27.708	4.021	3.116	-1.733	30.106	4.393	2.54	-3.483	19/07/2016	NA	492.598	95.7	0.8673034429938467	75.3669999999999	1.5507400226827226	-1.3046505251043448	1.5221812264264836	1.449410060236455	0.8404605685159572	-1.466213358372337	Michel	-0.620602121707687	Both resting	10 ms
S07	16	C	RR	IHI 0.01 S	0.010113001	1.3	1.2	35	34.4	65	67	27.844	3.954	3.114	-1.768	30.116	4.275	2.59	-3.47	19/07/2016	NA	587.976	36.261	1.0352328048383264	-20.01100000000008	1.4677094769193815	-1.3143190792505568	1.487963372623483	1.3642645401488847	0.9542233634512275	-1.427672356484106	Michel	-0.9064984552371325	Both resting	10 ms
S07	17	C	RR	IHI 0.05 S	0.050057173	1.3	1.2	35	34.3	65	67	27.862	3.928	3.192	-1.796	30.241	4.428	2.598	-3.412	19/07/2016	NA	553.191	144.297	0.973987833757362	14.773999999999887	1.4354886681156966	-0.9372454675483268	1.4605890895810825	1.4746650873810736	0.9724254106408708	-1.2557201942135363	Michel	-0.38685484936914727	Both resting	50 ms
S07	18	C	RR	IHI 0.05 S	0.05005002	1.3	1.2	35	34.4	65	67	27.833	3.928	3.127	-1.736	30.276	4.356	2.597	-3.456	19/07/2016	00:04:00	432.753	116.634	0.7619360347908762	135.21199999999993	1.4354886681156966	-1.2514734773001859	1.5192482675290837	1.4227118886835728	0.9701501547421657	-1.3861666621429336	Michel	-0.5199114329998451	Both resting	50 ms
S07	19	C	RR	IHI 0.05 S	0.05004096	1.3	1.2	35.2	34.4	65	67	27.744	3.937	3.09	-1.738	30.155	4.351	2.534	-3.532	19/07/2016	00:14:00	481.377	143.923	0.8475469439137976	86.58799999999991	1.4466420250092795	-1.4303417290050888	1.5172929615974837	1.419104027662913	0.8268090331237242	-1.611483288566438	Michel	-0.38865375629456683	Both resting	50 ms
S07	20	C	RR	IHI 0.01 S	0.010054827	1.3	1.2	35.2	34.4	65	67	27.857	3.87	3.096	-1.758	30.249	4.411	2.582	-3.492	19/07/2016	00:23:00	533.741	96.073	0.9397427658394445	34.22399999999993	1.3636114792459386	-1.4013360665664547	1.4977399022814832	1.4623983599108301	0.9360213162615841	-1.4928955904488042	Michel	-0.6188080246938329	Both resting	10 ms
S07	21	C	RR	IHI 0.01 S	0.010054111	1.3	1.2	35.2	34.3	65	67	27.84	3.856	3.103	-1.789	30.25	4.331	2.588	-3.498	19/07/2016	00:32:00	499.705	117.755	0.8798165379908974	68.25999999999993	1.3462618129670312	-1.3674961270547157	1.4674326603416827	1.4046725835802742	0.9496728516538172	-1.5106837451664499	Michel	-0.5145195221351518	Both resting	10 ms
S07	22	C	RR	IHI 0.01 S	0.011577129	1.3	1.2	35.2	34.3	65	67	28.096	4.037	3.082	-1.787	30.162	4.264	2.657	-3.518	19/07/2016	00:41:00	546.084	136.073	0.961474738760311	21.880999999999972	1.5705682127157592	-1.4690159455899328	1.4693879662732827	1.3563272459034332	1.1066655086644905	-1.5699775942252656	Michel	-0.42641156208211617	Both resting	10 ms
S07	23	C	RR	IHI 0.05 S	0.050042152	1.3	1.2	35.4	34.3	65	67	28.046	3.845	3.109	-1.896	30.171	4.182	2.719	-3.484	19/07/2016	00:50:00	577.129	118.129	1.0161347970385501	-9.164000000000101	1.332629932319319	-1.3384904646160838	1.362823793001081	1.297158325164613	1.247731374384226	-1.4691780508252774	Michel	-0.5127206152097322	Both resting	50 ms
S07	24	C	RR	IHI 0.05 S	0.050049067	1.3	1.2	35.4	34.3	65	67	28.129	4.037	3.133	-1.799	30.2	4.339	2.737	-3.421	19/07/2016	00:59:00	285.385	99.812	0.5024693423010221	282.5799999999999	1.5705682127157592	-1.2224678148615518	1.4576561306836826	1.41044516121333	1.2886859805609239	-1.2824024262900036	Michel	-0.6008237653512025	Both resting	50 ms
S07	25	C	RR	IHI 0.01 S	0.010102034	1.3	1.2	35.4	34.3	65	67	28.022	3.913	3.129	-1.853	30.157	4.202	2.709	-3.453	19/07/2016	01:09:00	655.301	59.065	1.1537700386467478	-87.33600000000013	1.4168997399597245	-1.2418049231539738	1.4048628705304815	1.3115897692472518	1.2249788153971723	-1.3772725847841107	Michel	-0.7968132319021929	Both resting	10 ms
S07	26	C	RR	IHI 0.01 S	0.010051966	1.3	1.2	35.4	34.3	65	67	28.057	3.776	3.17	-1.938	30.377	4.455	2.852	-3.371	19/07/2016	01:18:00	580.869	282.239	1.0227197098412757	-12.90400000000011	1.2471208628018475	-1.043599563156649	1.32176236843748	1.4941475368926365	1.550340408912046	-1.1341678036429619	Michel	0.27663397177048765	Both resting	10 ms
S07	27	C	RR	IHI 0.05 S	0.05004096	1.3	1.2	35.4	34.3	65	67	27.973	3.861	3.11	-1.873	30.344	4.404	2.809	-3.418	19/07/2016	01:27:00	536.734	254.949	0.9450124567534973	31.23099999999988	1.3524581223523557	-1.3336561875429789	1.385309811214481	1.4573473544819067	1.4525044052677138	-1.273508348931182	Michel	0.14537148515364423	Both resting	50 ms
S07	28	C	RR	IHI 0.01 S	0.010044098	1.3	1.2	35.6	34.3	65	67	28.025	3.969	3.097	-1.814	30.291	4.438	2.825	-3.392	19/07/2016	01:36:00	571.144	102.428	1.0055971758823168	-3.1790000000000873	1.4862984050753532	-1.3965017894933498	1.4429913361966822	1.481880809422393	1.4889084996470006	-1.1964263451547192	Michel	-0.5882410366963963	Both resting	10 ms
S07	30	C	RR	IHI 0.01 S	0.010063887	1.3	1.2	35.6	34.3	65	67	27.996	3.769	3.078	-1.871	30.224	4.165	2.744	-3.455	19/07/2016	01:55:00	570.022	102.055	1.0036217020414993	-2.05700000000013	1.2384460296623945	-1.4883530538823548	1.3872651171460813	1.2848915976943696	1.304612771851862	-1.383201969689993	Michel	-0.5900351337102505	Both resting	10 ms
S07	31	C	RR	IHI 0.05 S	0.050257921	1.3	1.2	35.6	34.3	65	67	28.107	3.825	3.213	-1.938	30.412	4.182	2.844	-3.344	19/07/2016	02:04:00	427.517	99.064	0.7527171568670605	140.44799999999992	1.307844694778023	-0.835725649013112	1.32176236843748	1.297158325164613	1.5321383617224027	-1.0541211074135586	Michel	-0.6044215792020416	Both resting	50 ms
S07	34	C	RR	IHI 0.05 S	0.050051212	1.3	1.2	35.8	34.3	65	67	28.01	3.792	3.158	-1.888	30.35	4.144	2.763	-3.416	19/07/2016	02:31:00	399.465	96.447	0.7033267895028743	168.49999999999994	1.2669490528348843	-1.1016108880339148	1.370645016727481	1.2697385814075985	1.3478426339272642	-1.2675789640252997	Michel	-0.6170091177684132	Both resting	50 ms
S07	36	C	RR	IHI 0.01 S	0.010097027	1.3	1.2	36	34.3	65	67	28.019	3.762	3.153	-1.886	30.44	4.313	2.784	-3.443	19/07/2016	02:50:00	598.823	679.99	1.0543308126381028	-30.85800000000006	1.2297711965229408	-1.1257822733994418	1.372600322659081	1.3916842839058985	1.3956230078000778	-1.347625660254703	Michel	2.1897811067773096	Both resting	10 ms
S07	39	C	RR	IHI 0.01 S	0.010041952	1.3	1.2	36	34.4	65	67	28.233	3.58	3.149	-1.972	30.585	4.27	2.873	-3.435	19/07/2016	03:17:00	559.924	167.848	0.9858424374741402	8.04099999999994	1.004225534897148	-1.145119381691864	1.2885221676002794	1.3606566791282244	1.5981207827848605	-1.323908120631176	Michel	-0.27357662209493383	Both resting	10 ms
S07	40	C	RR	IHI 0.05 S	0.050046921	1.3	1.2	36	34.3	65	67	28.001	3.636	3.168	-2.005	30.372	4.051	2.81	-3.455	19/07/2016	03:27:00	445.844	149.531	0.784984990272288	122.12099999999992	1.0736242000127767	-1.0532681173028589	1.256259619728879	1.2026323664233267	1.454779661166419	-1.383201969689993	Michel	-0.36167977223640413	Both resting	50 ms
S07	42	C	RR	IHI 0.05 S	0.050057888	1.3	1.2	36.2	34.4	65	67	27.934	3.788	3.162	-1.928	30.404	4.205	2.821	-3.399	19/07/2016	03:45:00	608.548	376.817	1.0714533465970617	-40.583000000000084	1.2619920053266251	-1.082273779741493	1.33153889809548	1.3137544858596477	1.4798074760521789	-1.2171791923253055	Michel	0.731545787792761	Both resting	50 ms
S07	43	C	RR	IHI 0.01 S	0.010050058	1.3	1.2	36.2	34.4	65	67	28.142	3.586	3.086	-1.913	30.556	4.234	2.801	-3.481	19/07/2016	03:54:00	359.443	32.149	0.6328611798262217	208.52199999999993	1.0116611061595366	-1.449678837297511	1.3462036925824803	1.3346800797794744	1.4343023580780705	-1.4602839734664546	Michel	-0.926276811593617	Both resting	10 ms
S07	44	C	RR	IHI 0.01 S	0.01005888	1.3	1.2	36.2	34.4	65	67	28.149	3.628	3.114	-1.912	30.662	4.359	2.853	-3.464	19/07/2016	04:03:00	551.695	105.419	0.9713538686362718	16.269999999999868	1.0637101049962583	-1.3143190792505568	1.3471813455482804	1.4248766052959687	1.5526156648107523	-1.4098842017664603	Michel	-0.5738545912046051	Both resting	10 ms
S07	46	C	RR	IHI 0.01 S	0.010055065	1.3	1.2	36.4	34.4	65	67	28.24	3.681	3.123	-1.926	30.619	4.311	2.868	-3.427	19/07/2016	04:22:00	436.12	133.83	0.7678642169852017	131.8449999999999	1.1293909844806924	-1.2708105855926057	1.3334942040270803	1.3902411394976348	1.5867445032913328	-1.3001905810076493	Michel	-0.4372001937230681	Both resting	10 ms
S07	47	C	RR	IHI 0.05 S	0.050343037	1.3	1.2	36.4	34.4	65	67	28.145	3.578	3.124	-1.979	30.62	4.251	2.854	-3.462	19/07/2016	04:31:00	534.864	184.67	0.9417200003521345	33.100999999999885	1.0017470111430182	-1.2659763085195008	1.281678596839679	1.3469468072497177	1.5548909207094574	-1.4039548168605793	Michel	-0.19266428974357655	Both resting	50 ms
S07	51	C	RR	IHI 0.05 S	0.050046921	1.3	1.2	36.6	34.6	65	67	28.378	3.345	3.202	-2.161	30.786	4.001	2.998	-3.38	19/07/2016	05:08:00	534.49	123.363	0.9410615090718619	33.47499999999991	0.7129989937869214	-0.888902696817273	1.1037457570640758	1.1665537562167292	1.8825277701230374	-1.1608500357194291	Michel	-0.48754553807698914	Both resting	50 ms
S07	52	C	RR	IHI 0.05 S	0.050048828	1.3	1.2	36.6	34.6	65	67	28.408	3.541	3.172	-2.092	30.651	4.112	2.979	-3.414	19/07/2016	05:17:00	400.213	116.634	0.7046437720634195	167.7519999999999	0.9558943216916209	-1.0339310090104368	1.1712038117042771	1.2466482708753759	1.8392979080476342	-1.2616495791194187	Michel	-0.5199114329998451	Both resting	50 ms
S07	53	C	RR	IHI 0.01 S	0.010063887	1.3	1.2	36.6	34.6	65	67	28.258	3.387	3.205	-2.169	30.755	3.952	2.952	-3.376	19/07/2016	05:26:00	630.241	184.296	1.109647601524742	-62.27600000000007	0.7650479926236426	-0.8743998655979559	1.0959245333376757	1.131196718214263	1.7778659987825876	-1.1489912659076658	Michel	-0.19446319666899609	Both resting	10 ms
S07	54	C	RR	IHI 0.01 S	0.010050058	1.3	1.2	36.8	34.4	65	67	28.174	3.392	3.081	-2.112	30.705	4.051	3.057	-3.405	19/07/2016	05:35:00	555.809	371.957	0.9785972727192698	12.155999999999949	0.7712443020089664	-1.473850222663038	1.1516507523882766	1.2026323664233267	2.016767868146656	-1.23496734704295	Michel	0.7081696175854374	Both resting	10 ms
S07	55	C	RR	IHI 0.05 S	0.050104856	1.3	1.2	36.8	34.6	65	67	28.434	3.477	3.193	-2.051	30.853	4.081	2.986	-3.373	19/07/2016	05:44:00	406.571	99.812	0.7158381238280529	161.3939999999999	0.876581561559474	-0.9324111904752219	1.2112875833020778	1.2242795325472855	1.8552246993385724	-1.1400971885488442	Michel	-0.6008237653512025	Both resting	50 ms
S07	56	C	RR	IHI 0.05 S	0.050043106	1.3	1.2	36.8	34.8	65	67	28.303	3.501	3.158	-2.066	30.749	3.995	2.951	-3.429	19/07/2016	05:54:00	586.854	161.867	1.0332573309975088	-18.889000000000124	0.9063238466090291	-1.1016108880339148	1.1966227888150778	1.1622243229919373	1.7755907428838824	-1.3061199659135303	Michel	-0.30234470316695083	Both resting	50 ms
S07	59	C	RR	IHI 0.05 S	0.050050974	1.3	1.2	37	34.8	65	67	28.344	3.387	3.123	-2.163	30.975	4.059	3.016	-3.44	19/07/2016	06:21:00	457.065	112.148	0.8047414893523369	110.89999999999992	0.7650479926236426	-1.2708105855926057	1.101790451132476	1.2084049440563824	1.9234823762997342	-1.33873158289588	Michel	-0.5414886962817492	Both resting	50 ms
S08	1	A	AR	IHI 0.01 S	0.010079861	1.3	1.2	24.6	27.6	84	72	35.431	2.713	9.542	0.805	20.867	3.944	6.111	-5.367	19/07/2023	NA	157.841	69.906	1.6779368226345697	-63.77250000000001	-1.0221993712629163	-0.8952896699964918	1.096470649938109	-2.745401724531477	2.2849295613144123	2.3039362868611053	Michel	-0.7446689806228524	Test active	10 ms
S08	2	A	AR	IHI 0.05 S	0.050054073	1.3	1.2	24.6	27.6	84	72	35.348	2.854	9.432	0.796	21.051	4.433	6.193	-5.432	19/07/2023	NA	160.833	66.167	1.7097434316482139	-66.7645	-1.019447046213673	-0.9021265755152457	1.096007768096127	-2.072864775969406	2.55114755510211	2.0155699292893097	Michel	-0.7626532399654826	Test active	50 ms
S08	5	A	AR	IHI 0.01 S	0.010041952	1.3	1.2	25	27.8	84	72	35.463	2.517	9.08	0.455	21.069	4.519	6.074	-5.436	19/07/2023	NA	123.43	94.578	1.3121289273242371	-29.361500000000007	-1.0260252982817222	-0.924004673175258	1.0784696894165895	-1.9545862942182028	2.1648068080199634	1.9978243072848938	Michel	-0.6259988424839457	Test active	10 ms
S08	6	A	AR	IHI 0.01 S	0.010045052	1.3	1.2	25.2	28	84	72	35.574	2.648	9.023	0.311	21.144	4.438	6.002	-5.339	19/07/2023	NA	224.792	91.587	2.3896628520705656	-130.7235	-1.0234681735905815	-0.9275474333077033	1.0710635799448787	-2.0659881200536385	1.9310544232307651	2.42815564089203	Michel	-0.6403852879757368	Test active	10 ms
S08	8	A	AR	IHI 0.05 S	0.05006218	1.3	1.2	25.6	28.2	84	72	36.075	3.835	8.526	-0.805	21.159	4.817	5.942	-5.515	19/07/2023	NA	149.986	65.793	1.5944338434226122	-55.91749999999999	-1.000297891083833	-0.9584378155151639	1.0136662315391196	-1.544737601638454	1.736260769239768	1.6473482726976378	Michel	-0.7644521468909021	Test active	50 ms
S08	11	A	AR	IHI 0.01 S	0.01012516	1.3	1.2	26.2	28.6	84	72	35.915	4.122	8.739	-1.243	21.058	5.273	5.766	-5.769	19/07/2023	NA	213.571	51.588	2.2703774377182584	-119.5025	-0.9946956408062957	-0.9451990802833949	0.9911393152293324	-0.9175865821204497	1.1648660508661721	0.5205012754170882	Michel	-0.832776940675888	Test active	10 ms
S08	12	A	AR	IHI 0.05 S	0.050045013	1.3	1.2	26.4	28.8	84	72	36.02	4.098	8.747	-1.393	21.332	5.329	5.616	-5.796	19/07/2023	NA	190.756	63.177	2.0278414134380798	-96.6875	-0.9951641216657414	-0.944701850791122	0.9834246178629669	-0.8405680358638526	0.6778819158886749	0.4007183268872656	Michel	-0.7770348755457085	Test active	50 ms
S08	13	A	AR	IHI 0.05 S	0.050045967	1.3	1.2	26.8	29	84	72	36.074	4.242	8.68	-1.413	21.261	5.296	5.556	-5.809	19/07/2023	NA	138.391	49.719	1.4711726029435994	-44.32249999999999	-0.9923532365090676	-0.9488661477889085	0.9823959915474515	-0.885953964907918	0.48308826189767773	0.3430450553729073	Michel	-0.8417666653914204	Test active	50 ms
S08	14	A	AR	IHI 0.01 S	0.010046959	1.3	1.2	27	29	84	72	35.854	4.319	8.826	-1.481	21.179	5.467	5.518	-5.902	19/07/2023	NA	172.802	23.551	1.836980498253932	-78.73349999999999	-0.9908501937516795	-0.9397917095549261	0.978898662074699	-0.6507723325886671	0.35971894770337787	-0.06954065622981281	Michel	-0.9676324312320055	Test active	10 ms
S08	17	A	AR	IHI 0.05 S	0.050041914	1.3	1.2	27.8	29.4	84	72	36.156	7.508	8.757	-2.818	21.384	6.044	5.474	-5.866	19/07/2023	NA	210.953	98.69	2.2425466548313198	-116.8845	-0.9286007995528414	-0.9440803139257807	0.9101349928824948	0.14279376009091363	0.21687026810998034	0.09016994180995197	Michel	-0.6062204861274612	Test active	50 ms
S08	18	A	AR	IHI 0.05 S	0.050041914	1.3	1.2	28	29.5	84	72	36.27	7.704	8.847	-2.853	21.269	5.981	5.422	-5.95	19/07/2023	NA	120.438	52.336	1.2803223183105927	-26.369500000000002	-0.9247748725340355	-0.9384864821377095	0.9083348968303429	0.05614789555224228	0.04804910131778009	-0.2824881202828299	Michel	-0.8291791268250488	Test active	50 ms
S08	19	A	AR	IHI 0.05 S	0.05004406	1.3	1.2	28.2	29.5	84	72	36.376	7.625	8.77	-3.033	21.424	6.017	5.276	-5.921	19/07/2023	NA	208.709	55.7	2.2186916980710865	-114.6405	-0.9263169553630439	-0.9432723160008372	0.8990772599907043	0.10565981814576964	-0.42594879006031583	-0.15383236075079923	Michel	-0.8129985843194036	Test active	50 ms
S08	20	A	AR	IHI 0.01 S	0.010051966	1.3	1.2	28.4	29.7	84	72	36.336	7.748	8.767	-2.945	21.343	5.873	5.329	-5.887	19/07/2023	NA	138.391	75.513	1.4711726029435994	-44.32249999999999	-0.9239159909583852	-0.9434587770604396	0.9036032157789721	-0.09238787222833734	-0.2538810623682674	-0.0029945737132425114	Michel	-0.717699806476255	Test active	10 ms
S08	21	A	AR	IHI 0.01 S	0.010077	1.3	1.2	28.8	29.9	84	72	36.361	7.621	9.184	-2.827	21.297	5.744	5.484	-6.259	19/07/2023	NA	370.664	68.41	3.940362608099417	-276.5955	-0.9263950355062849	-0.917540689775709	0.909672111040513	-0.269805594855142	0.24933587710847938	-1.6533374201241269	Michel	-0.7518646083245306	Test active	10 ms
S08	22	A	AR	IHI 0.01 S	0.010085106	1.3	1.2	29	29.9	84	72	36.469	7.876	9.071	-2.866	21.268	5.866	5.442	-6.205	19/07/2023	NA	253.219	99.064	2.691857529353609	-159.1505	-0.9214174263746752	-0.9245640563540652	0.907666289725258	-0.10201519051041276	0.11298031931478107	-1.4137715230644816	Michel	-0.6044215792020416	Test active	10 ms
S08	24	A	AR	IHI 0.05 S	0.050040007	1.3	1.2	29.4	30.3	84	72	36.501	8.007	8.98	-2.91	21.245	5.718	5.4	-6.119	19/07/2023	NA	141.758	100.559	1.5069656686350905	-47.68950000000001	-0.9188603016835344	-0.9302200418286707	0.905403311831124	-0.3055642056171332	-0.02337523847891724	-1.0322406499694918	Michel	-0.5972307614119288	Test active	50 ms
S08	25	A	AR	IHI 0.05 S	0.05005002	1.3	1.2	29.5	30.5	84	72	36.505	8.069	8.889	-2.995	21.194	5.729	5.327	-6.041	19/07/2023	NA	354.955	58.691	3.773367280226643	-260.88649999999996	-0.9176500594632998	-0.9358760273032761	0.9010316499901836	-0.29043556260244435	-0.26037418416796665	-0.6862010208833419	Michel	-0.7986121388276124	Test active	50 ms
S08	26	A	AR	IHI 0.01 S	0.010051012	1.3	1.2	29.9	30.5	84	72	36.618	8.159	8.745	-2.984	21.244	5.709	5.284	-5.928	19/07/2023	NA	249.852	70.279	2.6560644636621187	-155.7835	-0.9158932562403788	-0.9448261581641904	0.901597394463717	-0.31794218626551535	-0.399976302861516	-0.18488719925852942	Michel	-0.7428748836089981	Test active	10 ms
S08	27	A	AR	IHI 0.01 S	0.010051966	1.3	1.2	30.1	30.7	84	72	39.342	13.706	8.401	-5.396	21.46	6.064	5.249	-6.204	19/07/2023	NA	188.137	76.634	2	-94.0685	-0.8076156176010075	-0.9662070263319297	0.7775450608125603	0.17030038375398465	-0.5136059343562656	-1.4093351175633757	Michel	-0.7123078956115616	Test active	10 ms
S08	28	A	AR	IHI 0.05 S	0.050060987	1.3	1.2	30.3	30.9	84	72	40.793	16.282	8.313	-6.408	21.491	6.145	5.203	-6.175	19/07/2023	NA	322.414	66.915	3.4274385155498384	-228.3455	-0.757332005353843	-0.9716765507469327	0.7254965692474811	0.28170220958941905	-0.6629477357493623	-1.280679358031345	Michel	-0.7590554261146434	Test active	50 ms
S08	29	A	AR	IHI 0.01 S	0.01005888	1.3	1.2	30.5	30.9	84	72	40.682	16.299	8.275	-6.461	21.394	6.076	5.208	-6.098	19/07/2023	NA	307.453	41.869	3.268394839930476	-213.38449999999997	-0.7570001647450691	-0.9740383908352295	0.7227707095113654	0.1868043579518263	-0.6467149312501128	-0.9390761344462972	Michel	-0.8795244711789698	Test active	10 ms
S08	30	A	AR	IHI 0.05 S	0.050045967	1.3	1.2	30.7	31.1	84	72	121.608	108.985	41.03	-40.417	21.372	6.233	5.246	-5.879	19/07/2023	NA	308.949	44.859	3.2842981444372983	-214.8805	1.0522338743623336	1.0618056115900691	-1.023631048970675	0.4027313537069289	-0.523345617055813	0.032496670295593666	Michel	-0.8651428355987439	Test active	50 ms
S08	31	A	AR	IHI 0.01 S	0.010045052	1.3	1.2	30.9	31.3	84	72	121.692	109.058	41.027	-40.286	21.299	6.175	5.27	-5.879	19/07/2023	NA	338.872	37.383	3.6023961262271644	-244.8035	1.053658836976481	1.0616191505304668	-1.0168935466040492	0.322962145084025	-0.4454281554594164	0.032496670295593666	Michel	-0.9011017344608738	Test active	10 ms
S08	32	A	AR	IHI 0.01 S	0.010075092	1.3	1.2	31.1	31.3	84	72	121.751	109.117	41.023	-40.184	21.272	6.156	5.318	-5.892	19/07/2023	NA	224.792	36.261	2.3896628520705656	-130.7235	1.0548105190892847	1.0613705357843304	-1.0116475523949204	0.29683085260410796	-0.2895932322666175	-0.025176601218768573	Michel	-0.9064984552371325	Test active	10 ms
S08	33	A	AR	IHI 0.01 S	0.010078907	1.3	1.2	31.3	31.5	84	72	121.627	108.999	41.183	-40.092	21.584	6.253	5.426	-5.818	19/07/2023	NA	249.852	38.13	2.6560644636621187	-155.7835	1.0525071548636769	1.0713151256297904	-1.0069158713435498	0.4302379773699999	0.06103534491718144	0.30311740586296904	Michel	-0.8975087305216001	Test active	10 ms
S08	34	A	AR	IHI 0.05 S	0.050048113	1.3	1.2	31.7	31.7	84	72	119.974	107.508	40.45	-40.368	21.326	6.618	5.472	-5.97	19/07/2023	NA	323.162	62.803	3.4353901678032495	-229.09349999999998	1.023402781470617	1.0257564734002762	-1.0211109144976622	0.9322338592210349	0.2103771463102811	-0.37121623030491835	Michel	-0.778833782471128	Test active	50 ms
S08	36	A	AR	IHI 0.05 S	0.050047159	1.3	1.2	32.1	31.9	84	72	120.374	107.861	40.616	-40.224	21.506	6.189	5.463	-5.768	19/07/2023	NA	252.097	72.148	2.6799300509734927	-158.0285	1.0302933541116301	1.0360739853649408	-1.0137048050259512	0.3422167816481746	0.18115809821163023	0.5249376809181941	Michel	-0.7338851588934657	Test active	50 ms
S08	37	A	AR	IHI 0.01 S	0.010071039	1.3	1.2	32.3	32.1	84	72	120.316	107.789	40.663	-40.076	21.517	6.064	5.561	-5.726	19/07/2023	NA	252.097	60.186	2.6799300509734927	-158.0285	1.0288879115332932	1.0389952086320446	-1.0060929702911374	0.17030038375398465	0.49932106639692725	0.7112667119645831	Michel	-0.7914213210374995	Test active	10 ms
S08	38	A	AR	IHI 0.05 S	0.050046206	1.3	1.2	32.5	32.1	84	72	120.446	107.947	40.538	-40.392	21.279	6.353	5.428	-5.952	19/07/2023	NA	228.159	34.766	2.4254559177620565	-134.0905	1.0319720771913101	1.031225997815279	-1.0223452660762808	0.5677710956853513	0.06752846671688068	-0.291360931285038	Michel	-0.9136892730272455	Test active	50 ms
S08	43	A	AR	IHI 0.05 S	0.05004096	1.3	1.2	33.5	32.7	84	72	120.996	108.43	40.597	-40.416	21.331	6.399	5.249	-5.852	19/07/2023	NA	326.155	72.522	3.4672074073680346	-232.08649999999997	1.0414002544876535	1.0348930653207926	-1.023579617654899	0.6310363301104136	-0.5136059343562656	0.15227961882541233	Michel	-0.7320862519680462	Test active	50 ms
S08	45	A	AR	IHI 0.05 S	0.050063133	1.3	1.2	33.9	33.1	84	72	120.526	108.01	40.57	-40.891	21.487	6.443	5.15	-5.843	19/07/2023	NA	221.8	38.13	2.357856243056921	-127.73150000000001	1.033201839447355	1.033214915784371	-1.0480094926483898	0.6915509021691679	-0.8350154634414108	0.1922072683353545	Michel	-0.8975087305216001	Test active	50 ms
S08	47	A	AR	IHI 0.05 S	0.050045013	1.3	1.2	34.3	33.3	84	72	120.638	108.103	40.715	-40.778	21.549	6.376	5.132	-5.788	19/07/2023	NA	163.451	45.981	1.7375742145351525	-69.3825	1.0350172027777067	1.0422272003318196	-1.042197753965728	0.5994037128978831	-0.8934535596387125	0.4362095708961018	Michel	-0.8597461148224854	Test active	50 ms
S08	49	A	AR	IHI 0.01 S	0.010058165	1.3	1.2	34.4	33.5	84	72	120.725	108.196	40.706	-40.847	21.447	6.508	5.146	-5.826	19/07/2023	NA	172.802	25.794	1.836980498253932	-78.73349999999999	1.0368325661080584	1.0416678171530125	-1.045746514754256	0.7809474290741473	-0.8480017070408121	0.26762616185413285	Michel	-0.9568437995910534	Test active	10 ms
S08	50	A	AR	IHI 0.01 S	0.01008606	1.3	1.2	34.6	33.7	84	72	120.543	108.033	40.718	-41	21.509	6.45	5.116	-5.849	19/07/2023	NA	155.971	56.074	1.658057692001042	-61.9025	1.0336508002709903	1.0424136613914219	-1.0536155060679488	0.7011782204512433	-0.9453985340363121	0.1655888353287264	Michel	-0.8111996773939839	Test active	10 ms
S08	51	A	AR	IHI 0.05 S	0.050048828	1.3	1.2	34.8	33.9	84	72	119.549	107.144	40.09	-40.797	21.483	6.625	5.242	-6.115	19/07/2023	NA	220.678	68.784	2.345928764676805	-126.6095	1.016297488435692	1.003381146247991	-1.0431749489654674	0.941861177503109	-0.5363318606552143	-1.0144950279650757	Michel	-0.7500657013991111	Test active	50 ms
S08	53	A	AR	IHI 0.01 S	0.010056019	1.3	1.2	35.2	34.1	84	72	119.857	107.405	40.244	-40.834	21.631	6.534	5.13	-5.977	19/07/2023	NA	218.06	46.728	2.3180979817898657	-123.9915	1.021392217782163	1.012952813974246	-1.0450779076491712	0.8167060398361385	-0.8999466814384117	-0.4022710688126525	Michel	-0.8561531108832116	Test active	10 ms
S08	54	A	AR	IHI 0.05 S	0.050047874	1.3	1.2	35.4	34.1	84	72	120.35	107.858	40.329	-40.709	21.66	6.791	5.106	-6.047	19/07/2023	NA	187.763	75.513	1.9960241738732944	-93.6945	1.0302347940041994	1.0182358773296467	-1.0386489931771998	1.1701661539065937	-0.9778641430348112	-0.7128194538899661	Michel	-0.717699806476255	Test active	50 ms
S08	55	A	AR	IHI 0.05 S	0.05004406	1.3	1.2	35.6	34.3	84	72	120.219	107.759	40.443	-41.298	21.81	6.903	4.973	-6.039	19/07/2023	NA	79.668	72.522	0.8469147482951255	14.400499999999994	1.0283023104589861	1.025321397594537	-1.0689420381691284	1.3242032464197868	-1.4096567427148576	-0.67732820988113	Michel	-0.7320862519680462	Test active	50 ms
S08	58	A	AR	IHI 0.01 S	0.010053158	1.3	1.2	36.2	34.6	84	72	120.379	107.906	40.447	-41.24	21.814	6.952	4.979	-6.085	19/07/2023	NA	137.269	47.102	1.459245124563483	-43.200500000000005	1.0311717557230906	1.0255700123406737	-1.0659590218541337	1.3915944743943098	-1.390177377315757	-0.8814028629319389	Michel	-0.8543542039577919	Test active	10 ms
S08	60	A	AR	IHI 0.01 S	0.010049105	1.3	1.2	36.4	34.6	84	72	121.688	109.127	40.875	-41.252	21.779	7.103	5.005	-6.13	19/07/2023	NA	121.56	32.897	1.2922497966907094	-27.491500000000002	1.0550057194473867	1.0521717901772796	-1.066576197643443	1.599269483050491	-1.3057667939196584	-1.081041110481642	Michel	-0.9226789977427778	Test active	10 ms
S15	1	A	AA	IHI 0.01 S	0.010049105	1.3	1.2	27.6	25.2	84	93	4.0692	3.6943	2.1781	3.7472	7.6967	7.1002	2.4192	-13.3049	27/08/2020	NA	648.5886	322.7883	0.9340511703711343	45.793699999999944	-1.4331281277104018	0.7200983595420501	-0.1259264273314143	0.02393777962110122	1.3941760266666268	0.40876215219407946	Russ	0.4716725188050197	Both active	10 ms
S15	2	A	AA	IHI 0.01 S	0.010047197	1.3	1.2	27.4	25.2	84	93	3.9916	3.5275	2.1881	3.6424	7.8689	7.2004	2.517	-13.2177	27/08/2020	NA	639.6167	755.9155	0.9211304781242264	54.76559999999995	-1.4878279546454385	0.7365940738535628	-0.36216932412827146	0.06779756115448105	1.5270389866951029	0.47917808997079875	Russ	2.554976047327956	Both active	10 ms
S15	3	A	AA	IHI 0.05 S	0.050093889	1.3	1.2	27.6	25.4	84	93	4.106	3.7345	2.1782	3.7866	7.7494	7.0744	2.2853	-13.3303	27/08/2020	NA	714.382	573.3887	1.0288021454463916	-19.99969999999996	-1.4199450758951229	0.720263316685165	-0.03710991842114525	0.01264454245981169	1.2122706038873527	0.38825108774994366	Russ	1.6770382810320499	Both active	50 ms
S15	4	A	AA	IHI 0.01 S	0.010036945	1.3	1.2	27.6	25.4	84	93	4.866	4.5291	2.2034	3.5874	8.6643	8.1408	2.4519	-13.0423	27/08/2020	NA	641.4858	510.9256	0.9238222230030921	52.896499999999946	-1.1593666437453616	0.7618325167501775	-0.48615176042433134	0.4794316784597743	1.438599531706823	0.6208174877464498	Russ	1.376596293938002	Both active	10 ms
S15	5	A	AA	IHI 0.05 S	0.050038099	1.3	1.2	27.8	25.6	84	93	6.2722	6.1466	1.6748	3.4913	10.2834	9.7766	2.1095	-12.9697	27/08/2020	NA	656.4389	573.3887	0.9453566140726801	37.9434	-0.6289291733171716	-0.1101309417563992	-0.7027828900252668	1.1954579322751702	0.9734433199097852	0.679443601078902	Russ	1.6770382810320499	Both active	50 ms
S15	6	A	AA	IHI 0.01 S	0.010083914	1.3	1.2	28	25.8	84	93	5.4625	5.203	1.9118	3.3193	9.8739	9.2429	2.3011	-12.7828	27/08/2020	NA	754.7552	600.6929	1.0869447565123707	-60.37289999999996	-0.9383701607026677	0.2808174874264587	-1.0905097817147646	0.9618455030898929	1.2337351720719123	0.8303695044099676	Russ	1.8083690683931208	Both active	10 ms
S15	7	A	AA	IHI 0.01 S	0.010088921	1.3	1.2	28	26	84	93	5.7491	5.5136	1.9161	3.2883	10.0886	9.4521	2.3669	-12.6622	27/08/2020	NA	740.176	631.3634	1.065948829628866	-45.79370000000006	-0.8365130489159623	0.2879106445804092	-1.1603907912634537	1.0534170230178672	1.3231255889417868	0.9277566844085041	Russ	1.9558914610564369	Both active	10 ms
S15	8	A	AA	IHI 0.05 S	0.050056934	1.3	1.2	28.2	26.2	84	93	5.2102	4.9622	2.3019	3.4995	9.3569	8.8261	2.5458	-13.0046	27/08/2020	NA	844.4735	537.1077	1.2161506708912366	-150.09119999999996	-1.0173372969494114	0.9243153027185806	-0.6842982358865816	0.7794028190268918	1.5661642755378444	0.6512610755237696	Russ	1.502529879531658	Both active	50 ms
S15	9	A	AA	IHI 0.01 S	0.010054111	1.3	1.2	28.4	26.6	84	93	5.1401	4.8446	2.346	3.4513	8.9519	8.3569	2.5091	-12.998	27/08/2020	NA	788.0258	615.2801	1.1348587082360826	-93.64350000000002	-1.0559026425582865	0.9970614028323533	-0.7929519346042201	0.5740234827448375	1.5163067026028234	0.6565907221903566	Russ	1.8785322103783613	Both active	10 ms
S15	10	A	AA	IHI 0.05 S	0.050057888	1.3	1.2	28.6	26.8	84	93	4.9407	4.6202	2.2935	3.4324	9.0259	8.3915	2.4349	-13.007	27/08/2020	NA	734.1948	570.3965	1.0573351308061856	-39.8125	-1.1294916183629764	0.9104589026969098	-0.8355568081677752	0.5891686767673424	1.4155047431538155	0.6493230221904656	Russ	1.6626460636463802	Both active	50 ms
S15	11	A	AA	IHI 0.05 S	0.050053835	1.3	1.2	28.8	27.2	84	93	5.0964	4.8875	2.4188	3.5783	8.9748	8.4783	2.4876	-13.1114	27/08/2020	NA	684.4759	444.7222	0.9857335073201031	9.906399999999962	-1.0418341618897426	1.1171502030201679	-0.5066652180660435	0.6271629785347812	1.487098587668138	0.5650177021917321	Russ	1.0581637946162892	Both active	50 ms
S15	12	A	AA	IHI 0.01 S	0.010036945	1.3	1.2	28.8	27.4	84	93	4.5513	4.3438	2.531	3.6787	8.7089	8.0768	2.6046	-13.1091	27/08/2020	NA	802.605	626.875	1.1558546351195875	-108.22270000000003	-1.220133298008325	1.302232117595344	-0.280340916172871	0.45141744674184703	1.646045073591775	0.5668750033028153	Russ	1.9343026539867763	Both active	10 ms
S15	13	A	AA	IHI 0.01 S	0.010040998	1.3	1.2	29.2	27.8	84	93	4.5109	4.2293	2.414	3.6087	8.7579	8.0614	2.4783	-13.1062	27/08/2020	NA	803.7264	339.6197	1.1574695956391745	-109.34410000000003	-1.2576820401190065	1.109232260150642	-0.4381367441860396	0.44467652223472093	1.474464379812669	0.5692168177472249	Russ	0.552630064325091	Both active	10 ms
S15	14	A	AA	IHI 0.05 S	0.05213809	1.3	1.2	29.2	28	84	93	4.4906	4.2779	2.563	3.6323	8.7678	8.2191	2.5949	-13.1868	27/08/2020	NA	794.007	421.5323	1.1434724070587627	-99.62469999999996	-1.241744320760237	1.3550184033921855	-0.3849370078844571	0.5137053400771753	1.632867458946824	0.5041305266370912	Russ	0.9466224264083033	Both active	50 ms
S15	17	A	AA	IHI 0.01 S	0.010044813	1.3	1.2	29.5	29	84	93	4.7794	4.5886	2.3707	3.8089	7.9199	7.4487	2.1806	-13.491	27/08/2020	NA	666.9061	614.9061	0.9604307310252581	27.47619999999995	-1.1398544153122998	1.0378058171817899	0.013159323931621086	0.1764840257726266	1.0700338767403033	0.25848226664078194	Russ	1.876733303452942	Both active	10 ms
S15	19	A	AA	IHI 0.05 S	0.056391001	1.3	1.2	29.9	29.4	84	93	4.4961	4.2198	2.3282	3.7374	7.8332	7.2675	2.1976	-13.4359	27/08/2020	NA	783.9137	413.3036	1.1289367542922681	-89.53139999999996	-1.26079743793605	0.9676990313578597	-0.14801784325325737	0.09716873222124534	1.09312866529331	0.30297674108455747	Russ	0.9070431071109775	Both active	50 ms
S15	21	A	AA	IHI 0.01 S	0.010061026	1.3	1.2	30.3	29.9	84	93	4.673	4.4965	2.4324	3.57	8.6421	8.1651	2.3468	-13.3876	27/08/2020	NA	891.5756	566.6561	1.2839837651391748	-197.19330000000002	-1.1700573773070053	1.1395843744838254	-0.5253752948161766	0.49006833206517486	1.2958193977702905	0.34198006441730433	Russ	1.644655070427559	Both active	10 ms
S15	22	A	AA	IHI 0.05 S	0.050037861	1.3	1.2	30.5	30.1	84	93	4.4693	4.2701	2.3629	3.7872	7.9168	7.3799	2.1386	-13.5426	27/08/2020	NA	745.7834	496.3384	1.0740242082783504	-51.40110000000004	-1.2443022263363357	1.0249391600188098	-0.0357573827524611	0.14636872667585504	1.0129761638446382	0.21681411997474084	Russ	1.3064331519527612	Both active	50 ms
S15	23	A	AA	IHI 0.01 S	0.010046005	1.3	1.2	30.7	30.3	84	93	4.582	4.3466	2.4055	3.6242	8.2986	7.7391	2.3143	-13.3873	27/08/2020	NA	901.6689	745.8168	1.2985194179056696	-207.28660000000002	-1.219215075493828	1.0952109029858554	-0.40319623941169463	0.30359860219272133	1.2516675961248354	0.3422223210839682	Russ	2.5064021934035323	Both active	10 ms
S15	26	A	AA	IHI 0.01 S	0.010061979	1.3	1.2	31.1	31.1	84	93	4.6122	4.4574	2.4422	3.7734	7.8618	7.385	2.1762	-13.5118	27/08/2020	NA	660.1772	696.0707	0.950740247843299	34.205100000000016	-1.1828796988487316	1.1557501745091086	-0.0668657031321995	0.14860111076587723	1.0640564020559955	0.24168580441881246	Russ	2.267127851685315	Both active	10 ms
S15	27	A	AA	IHI 0.05 S	0.050997972	1.3	1.2	31.5	31.3	84	93	4.6496	4.4752	2.4057	3.8731	7.459	7.0087	2.0355	-13.6845	27/08/2020	NA	704.2887	516.91010000000006	1.014266492679897	-9.906399999999962	-1.177042427149429	1.0955408172720857	0.1578806404808409	-0.016113817288122816	0.8729130638555185	0.10222671664312928	Russ	1.4053812097004978	Both active	50 ms
S15	29	A	AA	IHI 0.05 S	0.05012393	1.3	1.2	31.9	31.9	84	93	4.6971	4.469	2.3277	3.9113	7.1085	6.7142	1.937	-13.7413	27/08/2020	NA	632.8879	596.5786	0.9114401389551547	61.49440000000004	-1.1790756341458153	0.9668742456422845	0.24399207805374168	-0.14502305542764737	0.739099141945448	0.05635945442159546	Russ	1.7885796492400363	Both active	50 ms
S15	30	A	AA	IHI 0.05 S	0.050054073	1.3	1.2	32.1	32.1	84	93	4.9327	4.7504	2.3765	3.9756	7.2811	6.8824	1.8793	-13.8334	27/08/2020	NA	755.129	458.1873	1.0874830766855665	-60.74670000000003	-1.0867942714388648	1.047373331482468	0.38893881721440837	-0.07139815269397004	0.6607127125625942	-0.018013342243952644	Russ	1.122929734834115	Both active	50 ms
S15	31	A	AA	IHI 0.05 S	0.050040007	1.3	1.2	32.3	32.3	84	93	4.678	4.4292	2.3114	3.9027	7.0507	6.6427	1.9103	-13.7624	27/08/2020	NA	620.1777	357.9471	0.8931358129376281	74.20460000000003	-1.1921275113161658	0.9399862313145181	0.22460573346926588	-0.17632020492501935	0.7028267387474898	0.039320735532963544	Russ	0.6407832375468401	Both active	50 ms
S15	33	A	AA	IHI 0.05 S	0.050053835	1.3	1.2	32.5	32.7	84	93	5.0128	4.7556	2.2512	3.8654	7.1144	6.6344	1.8487	-13.6168	27/08/2020	NA	562.2347	487.7357	0.809690425576804	132.1476	-1.0850890010547987	0.8406820311592097	0.14052309939939284	-0.17995330060093773	0.6191420931671814	0.15689597108675263	Russ	1.265054925730016	Both active	50 ms
S15	34	A	AA	IHI 0.01 S	0.010042906	1.3	1.2	32.7	33.1	84	93	4.7834	4.5985	2.3446	3.9585	6.7048	6.2834	1.8837	-13.7543	27/08/2020	NA	585.0381	331.765	0.842530260347938	109.3442	-1.1366078428503283	0.994752002828741	0.35039155065690564	-0.3335938526789448	0.6666901872469019	0.045861665532864374	Russ	0.5148496519531846	Both active	10 ms
S15	35	A	AA	IHI 0.05 S	0.05004096	1.3	1.2	32.9	33.3	84	93	4.9277	4.7166	2.3297	3.854	7.2786	6.9048	1.9417	-13.7174	27/08/2020	NA	623.1684	476.5148	0.8974428063618558	71.21389999999997	-1.0978785289352933	0.9701733885045868	0.11482492169439104	-0.06159317159269543	0.7454841717218674	0.07565923553241755	Russ	1.2110833890470207	Both active	50 ms
S15	37	A	AA	IHI 0.05 S	0.050041914	1.3	1.2	33.3	33.7	84	93	5.0297	4.796	2.4096	3.6622	7.9272	7.5043	2.0746000000000002	-13.5105	27/08/2020	NA	635.1309	602.5631	0.9146703480201036	59.25139999999999	-1.071840361917056	1.1019741458535761	-0.3175356470616896	0.20082138957757592	0.9260310775274354	0.24273558330768458	Russ	1.8173645650025314	Both active	50 ms
S15	38	A	AA	IHI 0.05 S	0.050037146	1.3	1.2	33.5	33.9	84	93	4.7864	4.58	2.4538	3.6711	7.6922	7.3053	2.1618	-13.6128	27/08/2020	NA	767.0914	543.8403	1.104710474330927	-72.70910000000003	-1.1426746701782549	1.1748852031104637	-0.2974730346428722	0.11371463782964603	1.0444937576346245	0.16012605997559265	Russ	1.5349130901361485	Both active	50 ms
S15	41	A	AA	IHI 0.01 S	0.010055065	1.3	1.2	34.1	34.4	84	93	5.4714	5.1538	2.2227	3.7599	7.2816	6.8548	1.8917	-13.4868	27/08/2020	NA	825.0345	690.8342	1.1881560057046385	-130.6522	-0.9545046420288296	0.7936692453713982	-0.09729775567759633	-0.083479290122326	0.6775583230365523	0.2618738599740636	Russ	2.2419407497736588	Both active	10 ms
S15	46	A	AA	IHI 0.05 S	0.050208092	1.3	1.2	34.8	35.4	84	93	5.4187	5.1417	2.3449	3.7602	7.2877	6.922	1.9105	-13.6076	27/08/2020	NA	792.1378	525.5128	1.1407805181670096	-97.75549999999998	-0.958472675037906	0.9952468742580868	-0.09662148784325375	-0.05406434681850254	0.703098442142231	0.16432517553108536	Russ	1.4467594359232427	Both active	50 ms
S15	47	A	AA	IHI 0.01 S	0.01006794	1.3	1.2	35	35.6	84	93	5.3817	5.1129	2.3335	3.7561	7.3622	7.0231	1.9842	-13.5885	27/08/2020	NA	773.4465	582.7395	1.1138626373396903	-79.06420000000003	-0.9679172494727326	0.9764417599429618	-0.10586381491259693	-0.009810615151589108	0.8032211431043853	0.179748849975298	Russ	1.722014802096791	Both active	10 ms
S15	48	A	AA	IHI 0.01 S	0.010125875	1.3	1.2	35.2	35.8	84	93	5.1395	4.8853	2.3319	3.6889	7.5431	7.1925	1.9792	-13.6308	27/08/2020	NA	744.2881	414.4258	1.0718707835726804	-49.9058	-1.0425556224368475	0.97380244565312	-0.2573478098052385	0.0643395544267993	0.7964285582358539	0.14559065997581047	Russ	0.912440789869549	Both active	10 ms
S15	50	A	AA	IHI 0.01 S	0.010053158	1.3	1.2	35.6	36	84	93	4.9193	4.6465	2.3758	3.7679	7.0517	6.6787	2.001	-13.6198	27/08/2020	NA	594.0099	802.6694	0.8554508085819584	100.37239999999997	-1.1208668854589507	1.0462186314806619	-0.07926394676180569	-0.16056219958368506	0.8260442282626511	0.15447340442012228	Russ	2.7798581716605053	Both active	10 ms
S15	52	A	AA	IHI 0.05 S	0.05004406	1.3	1.2	35.8	36.4	84	93	5.1167	4.8459	2.3518	3.7242	7.5245	7.1225	1.8951	-13.5948	27/08/2020	NA	590.2717	644.4545	0.8500673188242269	104.11059999999998	-1.0554763249622698	1.0066289171330305	-0.17777362796431162	0.03369898848531628	0.6821772807471539	0.17466145997537483	Russ	2.0188584943488435	Both active	50 ms
S15	55	A	AA	IHI 0.01 S	0.010042906	1.3	1.2	36.4	37	84	93	5.0928	4.8894	2.3897	3.7986	7.5771	7.2048	1.8916	-13.6226	27/08/2020	NA	840.3615	754.7935	1.2102288609603096	-145.9792	-1.041211082326334	1.069147674373665	-0.010059205047459286	0.06972353958508834	0.6774224713391817	0.15221234219793356	Russ	2.549579326551698	Both active	10 ms
S15	56	A	AA	IHI 0.01 S	0.010074139	1.3	1.2	36.6	37.2	84	93	5.2449	5.0462	2.4348	3.797	7.6455	7.231	1.8908	-13.5891	27/08/2020	NA	774.1942	581.9914	1.114939421698969	-79.81190000000004	-0.9897906215145009	1.1435433459185889	-0.013665966830617014	0.08119186569461488	0.6763356577602168	0.17926433664197164	Russ	1.7184165072547952	Both active	10 ms
S15	58	A	AA	IHI 0.05 S	0.050060987	1.3	1.2	36.8	37.4	84	93	5.004	4.7873	2.4319	3.7818	7.2189	6.8947	1.9182	-13.6684	27/08/2020	NA	786.1566	611.9138	1.1321668193443295	-91.77430000000004	-1.0746934104442432	1.1387595887682502	-0.04793020377061943	-0.06601416753568062	0.7135590228397692	0.11522782442071156	Russ	1.8623406050761162	Both active	50 ms
S15	59	A	AA	IHI 0.05 S	0.050037146	1.3	1.2	37	37.6	84	93	5.4649	5.2094	2.3384	3.9029	7.3066	6.7875	1.5877	-13.7206	27/08/2020	NA	820.9225	522.1465	1.1822341957737115	-126.54020000000003	-0.9362713663838175	0.9845246599556033	0.22505657869216059	-0.112938005663209	0.2645691630298364	0.07307516442134554	Russ	1.4305678306209972	Both active	50 ms
S15	60	A	AA	IHI 0.01 S	0.010056019	1.3	1.2	37.2	37.8	84	93	5.3773	5.1113	2.4424	3.5761	7.9316	7.4723	1.9494	-13.5257	27/08/2020	NA	721.1108	688.9641	1.0384924846154633	-26.728500000000054	-0.9684419480524452	1.1560800887953386	-0.5116245155178863	0.18681427371861228	0.7559447524194061	0.23046124553009112	Russ	2.232945734155405	Both active	10 ms
S15	1	B	RR	IHI 0.01 S	0.010085106	1.3	1.2	36.6	36.6	84	93	11.2067	10.7964	1.661	3.217	11.2577	10.9086	0.216	-11.9957	27/08/2020	NA	582.0475	764.5183	0.9026087139914489	62.802799999999934	0.8959104866500595	-0.1328950275062872	-1.3211171132254373	1.6909596557860076	-1.598908569803098	1.46597024551153	Russ	2.5963547545418586	Both resting	10 ms
S15	2	B	RR	IHI 0.01 S	0.01005888	1.3	1.2	36.6	36.4	84	93	11.2278	10.7544	1.5676	3.1617	10.9177	10.5231	0.148	-11.9138	27/08/2020	NA	404.8538	292.4918	0.6278260241175355	239.99649999999997	0.8821371489326042	-0.2869649991758185	-1.44577581735584	1.5222176819225552	-1.6912877240151267	1.5321063155105359	Russ	0.32594903306712303	Both resting	10 ms
S15	3	B	RR	IHI 0.05 S	0.050054789	1.3	1.2	36.4	36.4	84	93	11.3853	10.9845	1.6578	3.2883	10.9114	10.563	0.1876	-12.0439	27/08/2020	NA	406.723	277.5306	0.6307246813717852	238.12729999999993	0.9575953634275202	-0.1381736560859715	-1.1603907912634537	1.539682804509201	-1.6374904518563569	1.4270476744010026	Russ	0.2539869841564626	Both resting	50 ms
S15	4	B	RR	IHI 0.01 S	0.010031939	1.3	1.2	36.2	36.4	84	93	12.8249	12.4459	2.001	2.8826	11.7649	11.4274	0.3228	-11.9251	27/08/2020	NA	447.0962	209.8311	0.6933333209273533	197.75409999999994	1.4368419286725007	0.42795925908515453	-2.0749303259054854	1.9180500216494554	-1.453818957011265	1.5229813143995616	Russ	-0.071641623858085	Both resting	10 ms
S15	5	B	RR	IHI 0.05 S	0.050036907	1.3	1.2	36.2	36.4	84	93	12.6908	12.3028	1.7983	3.1538	10.7472	10.4187	0.1749	-12.0592	27/08/2020	NA	339.4343	217.6857	0.5263768970875877	305.41599999999994	1.3899141994494564	0.09359112999078624	-1.4635842036601836	1.4765194664326864	-1.6547436174224268	1.4146925844011884	Russ	-0.03386169247733526	Both resting	50 ms
S15	6	B	RR	IHI 0.01 S	0.010076046	1.3	1.2	36.2	36.6	84	93	12.7884	12.4205	2.0119	3.0236	11.4221	11.1311	0.2397	-12.0351	27/08/2020	NA	384.2934	240.5016	0.5959420349188022	260.5568999999999	1.4285123387195637	0.44593958768470354	-1.7570844437646758	1.7883528832428641	-1.5667117175262586	1.434153869956452	Russ	0.07588076880523133	Both resting	10 ms
S15	7	B	RR	IHI 0.01 S	0.010043144	1.3	1.2	36.2	36.6	84	93	13.1287	12.8017	2.0555	3.0118	11.5067	11.2436	0.1976	-12.0934	27/08/2020	NA	444.8533	214.3195	0.6898551493269058	199.99699999999996	1.5535217753360866	0.5178609020829004	-1.783684311915467	1.8375966499345333	-1.6239052821192939	1.3870753244016032	Russ	-0.05005281678842423	Both resting	10 ms
S15	8	B	RR	IHI 0.05 S	0.050035	1.3	1.2	36.2	36.8	84	93	12.8242	12.4335	1.8964	2.8966	11.567	11.1917	0.1476	-11.993	27/08/2020	NA	512.142	234.1431	0.7942029336111034	132.7082999999999	1.4327755146797283	0.2554140873867289	-2.0433711603028524	1.814878858900777	-1.691831130804609	1.4681505555114966	Russ	0.04529694611731637	Both resting	50 ms
S15	9	B	RR	IHI 0.01 S	0.010059118	1.3	1.2	36.2	37	84	93	12.6777	12.2976	1.8471	2.9013	11.0099	10.6613	0.1249	-11.9596	27/08/2020	NA	406.3491	290.6216	0.6301448568760843	238.50119999999993	1.3882089290653905	0.1740902158309696	-2.032776297564825	1.582710913538455	-1.7226694661077422	1.4951217977333138	Russ	0.3169535364577122	Both resting	10 ms
S15	10	B	RR	IHI 0.05 S	0.050039053	1.3	1.2	36.2	37.2	84	93	12.9098	12.5599	1.9368	3.2012	10.6488	10.2961	0.2601	-12.0234	27/08/2020	NA	345.4155	208.709	0.5356522281217827	299.43479999999994	1.4742267024770226	0.3220567732052414	-1.356733885834124	1.4228547037980321	-1.53899797126265	1.4436018799563097	Russ	-0.07703882562550013	Both resting	50 ms
S15	11	B	RR	IHI 0.05 S	0.050037861	1.3	1.2	36.2	37.2	84	93	12.803	12.3848	1.954	3.2102	10.599	10.2161	0.292	-12.0894	27/08/2020	NA	357.0041	232.2729	0.5536232207692235	287.84619999999995	1.4168050016597267	0.35042940182104354	-1.3364458508038597	1.3878369141506237	-1.495661279801419	1.3903054132904444	Russ	0.03630144950790551	Both resting	50 ms
S15	12	B	RR	IHI 0.01 S	0.010061026	1.3	1.2	36.2	37.4	84	93	12.7308	12.2525	1.9584	2.9784	10.8934	10.4242	0.3443	-11.7451	27/08/2020	NA	394.3867	269.676	0.6115941948076942	250.46359999999993	1.373418987849742	0.35768751611810923	-1.8589754641388925	1.4789269394709466	-1.4246108420765793	1.6683353143973776	Russ	0.21620705277571287	Both resting	10 ms
S15	13	B	RR	IHI 0.01 S	0.010035992	1.3	1.2	36.2	37.6	84	93	12.8541	12.4051	1.8594	3.0752	10.8909	10.4328	0.1833	-11.837	27/08/2020	NA	386.9102	291.3698	0.6000000310149503	257.9401	1.4234621148898297	0.19437994443413056	-1.640766376257826	1.4826913518580427	-1.643332074843294	1.5941240221762711	Russ	0.3205523122908643	Both resting	10 ms
S15	14	B	RR	IHI 0.05 S	0.050042152	1.3	1.2	36.2	37.8	84	93	12.8661	12.4734	2.0424	3.2728	10.759	10.3518	0.3283	-11.99	27/08/2020	NA	246.7253	237.5093	0.38260864575855824	398.12499999999994	1.4458601855113107	0.4962515163348189	-1.1953312960377975	1.4472358398400413	-1.4463471136558803	1.4705731221781269	Russ	0.06148807042840534	Both resting	50 ms
S15	17	B	RR	IHI 0.01 S	0.010052204	1.3	1.2	36.4	38.4	84	93	12.8713	12.4178	2.0162	3.2535	10.4811	10.0836	0.3342	-12.1183	27/08/2020	NA	448.2177	340.7418	0.6950724842649527	196.63259999999997	1.4276269098662984	0.45303274483865447	-1.2388378600471432	1.3298387000471024	-1.438331863511013	1.3669680210685728	Russ	0.5580272660925061	Both resting	10 ms
S15	19	B	RR	IHI 0.05 S	0.050039053	1.3	1.2	36.6	38.6	84	93	13.1184	12.7177	2.0074	3.2468	11.055	10.7162	0.3166	-12.0059	27/08/2020	NA	478.4976	237.8834	0.7420289639316288	166.35269999999997	1.525975099901176	0.43851651624452315	-1.2539411750141176	1.6067418716839894	-1.462241762248244	1.4577335188449863	Russ	0.06328745834498141	Both resting	50 ms
S15	21	B	RR	IHI 0.01 S	0.010060072	1.3	1.2	36.8	39	84	93	13.0674	12.6609	2.1019	3.2527	10.5809	10.1835	0.3228	-12.1078	27/08/2020	NA	305.0422	279.4008	0.47304343349146305	339.80809999999997	1.507348300321379	0.594401016488321	-1.240641240938722	1.3735671648693044	-1.453818957011265	1.375447004401779	Russ	0.26298248076587344	Both resting	10 ms
S15	22	B	RR	IHI 0.05 S	0.050049067	1.3	1.2	36.8	39.2	84	93	13.4498	13.0657	2.2115	3.2599	10.4182	10.0389	0.3944	-12.1047	27/08/2020	NA	371.9572	230.7768	0.5768117034294626	272.89309999999995	1.6400970409886626	0.7751940453425034	-1.2244108129145104	1.3102725100816124	-1.3565491416938937	1.3779503232906303	Russ	0.029105340815070855	Both resting	50 ms
S15	23	B	RR	IHI 0.01 S	0.010041952	1.3	1.2	37	39.2	84	93	13.2358	12.8524	2.2109	3.2416	10.4026	10.0438	0.434	-12.1511	27/08/2020	NA	398.4988	265.5616	0.6179710236623912	246.35149999999993	1.5701481615807287	0.7742043024838127	-1.2656631508093812	1.3124173496975158	-1.3027518695351241	1.340481292180082	Russ	0.19641715263147175	Both resting	10 ms
S15	26	B	RR	IHI 0.01 S	0.010043859	1.3	1.2	37.2	39.7	84	93	13.5593	13.1832	2.3281	3.3564	10.3615	10.0046	0.456	-12.1882	27/08/2020	NA	410.4612	290.2477	0.6365216857307813	234.38909999999993	1.6786295929363053	0.967534074214745	-1.0068779928677862	1.2952586327702857	-1.2728644961135855	1.3105222177360871	Russ	0.3151551105234492	Both resting	10 ms
S15	27	B	RR	IHI 0.05 S	0.050057888	1.3	1.2	37.4	39.7	84	93	13.3126	12.9304	2.2909	3.2225	10.5725	10.2527	0.4975	-12.2977	27/08/2020	NA	384.2934	251.7225	0.5959420349188022	260.5568999999999	1.5957272173417176	0.9061700169759168	-1.3087188695958312	1.4038575529143134	-1.2164860417047738	1.2220985344040818	Russ	0.12985230548822657	Both resting	50 ms
S15	37	B	RR	IHI 0.05 S	0.050065041	1.3	1.2	38.4	40.1	84	93	8.6145	8.1149	1.2832	4.0412	6.3158	4.3583	1.2731	-15.2639	27/08/2020	03:44:00	723.3538	447.7144	1.121739107510689	-78.50350000000003	0.016548460713001988	-0.7561031141952486	0.5368160503238912	-1.176253188306784	-0.1628202768981662	-1.173173881115487	Russ	1.0725560120019588	Both resting	50 ms
S15	38	B	RR	IHI 0.05 S	0.05004096	1.3	1.2	38.4	39.9	84	93	8.7516	8.2305	1.2849	4.0381	6.5108	4.5196	1.1867	-15.2501	27/08/2020	03:53:00	691.2047	521.0244	1.0718839705897634	-46.354400000000055	0.05445793309723575	-0.7532988427622913	0.5298279493690226	-1.1056485699301957	-0.28019614342639043	-1.162030074448988	Russ	1.4251706288535824	Both resting	50 ms
S15	41	B	RR	IHI 0.01 S	0.010036945	1.3	1.2	38.2	39.5	84	93	8.8606	8.3503	1.1545	4.2642	6.1512	4.1927	1.2328	-15.2923	27/08/2020	04:21:00	748.774	561.0457	1.1611594194807695	-103.92370000000005	0.0937447392532159	-0.9684029573844205	1.0395084738515545	-1.2487400128769204	-0.21756851093853016	-1.1961075122262532	Russ	1.6176695425816396	Both resting	10 ms
S15	46	B	RR	IHI 0.05 S	0.050055981	1.3	1.2	38.2	39	84	93	9.5548	8.9295	1.0414	4.3669	6.08	4.4117	1.3059	-14.7143	27/08/2020	05:07:00	990.6396	496.7125	1.536231897542732	-345.7893	0.2836856251091711	-1.1549694862476325	1.2710174958080176	-1.1528788137171384	-0.11826092016059928	-0.7293596677888216	Russ	1.3082325398693373	Both resting	50 ms
S15	47	B	RR	IHI 0.01 S	0.010037899	1.3	1.2	38	38.8	84	93	9.4469	8.8824	1.1654	4.3525	5.9615	4.3633	1.3859	-14.8602	27/08/2020	05:16:00	832.8849	398.3424	1.2915941886047042	-188.03460000000007	0.2682398106688818	-0.9504226287848715	1.2385566397595942	-1.174064576453821	-0.009579562264095308	-0.8471771600092745	Russ	0.835081058200317	Both resting	10 ms
S15	48	B	RR	IHI 0.01 S	0.010042906	1.3	1.2	38	38.8	84	93	9.5069	8.9615	1.1455	4.3743	5.8835	4.3567	1.3965	-14.8608	27/08/2020	05:25:00	668.0275	567.7782	1.0359419852948817	-23.177200000000084	0.2941795967034222	-0.9832491002647824	1.2876987690551231	-1.176953544099732	0.004820717657191717	-0.8476616733425995	Russ	1.650052272194974	Both resting	10 ms
S15	50	B	RR	IHI 0.01 S	0.010062933	1.3	1.2	37.8	38.4	84	93	9.0808	8.5317	1.1464	4.3207	6.0494	4.2761	1.3006	-14.9929	27/08/2020	05:44:00	613.0751	431.6312	0.9507246875747752	31.775199999999927	0.15323244072813003	-0.981764485976746	1.1668722493193273	-1.2122339671694968	-0.12546106012124278	-0.9543353588965533	Russ	0.9951972423150397	Both resting	10 ms
S15	52	B	RR	IHI 0.05 S	0.050056934	1.3	1.2	37.6	38.2	84	93	9.05	8.5574	1.2036	4.409	5.6685	4.2486	1.5589	-14.932	27/08/2020	06:02:00	676.9993	576.0069	1.0498549818461742	-32.149	0.16166041166476297	-0.8874090001148919	1.365920415227365	-1.2242713323607937	0.22544387418709502	-0.9051572555639587	Russ	1.6896315914922997	Both resting	50 ms
S15	55	B	RR	IHI 0.01 S	0.010061026	1.3	1.2	37.2	37.8	84	93	9.23	8.7913	1.1096	4.4962	5.6213	3.9636	1.3976	-14.9622	27/08/2020	06:30:00	649.3362	547.9546	1.0069564982756463	-4.485900000000015	0.23836478528649632	-1.0424687146431142	1.562488932409483	-1.349022207979688	0.0063150863282684854	-0.9295444266747025	Russ	1.5547025092892335	Both resting	10 ms
S15	56	B	RR	IHI 0.01 S	0.010041952	1.3	1.2	37.2	37.8	84	93	9.9652	9.5204	0.6919	4.2843	5.9721	4.6187	1.0564	-14.6786	27/08/2020	06:39:00	763.7271	596.9526	1.1843479021410086	-118.8768	0.47746336932927436	-1.7314947014350122	1.084818418752479	-1.0622702830044677	-0.4572109051003217	-0.700531124455921	Russ	1.7903785561654555	Both resting	10 ms
S15	58	B	RR	IHI 0.05 S	0.05004096	1.3	1.2	37	37.4	84	93	8.8534	8.4377	1.1661	4.4167	5.6577	4.0663	1.4365	-15.2441	27/08/2020	06:57:00	546.9078	356.077	0.8481159115534257	97.9425	0.12240639917001538	-0.9492679287830658	1.383277956308813	-1.3040681205198268	0.059161396605443846	-1.1571849411157271	Russ	0.631788221928586	Both resting	50 ms
S15	59	B	RR	IHI 0.05 S	0.050045967	1.3	1.2	36.8	37.4	84	93	9.0326	8.6041	1.164	4.4438	5.4901	4.0267	1.472	-15.1672	27/08/2020	07:06:00	355.1349	345.9782	0.550724563514974	289.71539999999993	0.17697505146012443	-0.9527320287884835	1.4443674840110554	-1.3214019263952943	0.10738874917201739	-1.095086482227771	Russ	0.5832138870130059	Both resting	50 ms
S15	60	B	RR	IHI 0.01 S	0.010042906	1.3	1.2	36.8	37.2	84	93	9.093	8.6569	1.063	4.5322	5.4227	3.8379	1.4509	-15.2524	27/08/2020	07:16:00	487.0956	347.1003	0.7553622910619721	157.75469999999996	0.19429010459063953	-1.1193387433347648	1.64364107253054	-1.4040439099631796	0.07872404102681456	-1.1638873755600712	Russ	0.588611088780421	Both resting	10 ms
S15	1	C	AR	IHI 0.01 S	0.010047913	1.3	1.2	30.7	29.7	84	93	9.7739	9.4587	0.8517	4.1448	7.4788	6.8224	1.3209	-14.1614	27/08/2020	07:25:00	634.3832	288.3775	1.089566769806694	-52.14885000000004	0.4572296803491078	-1.4678931867370342	0.7703538757833801	-0.09766149492952664	-0.09788316555500487	-0.2828806311288632	Russ	0.30615961391403834	Test active	10 ms
S15	2	C	AR	IHI 0.01 S	0.010094166	1.3	1.2	30.7	29.7	84	93	10.0572	9.5746	0.8521	4.0631	6.4688	5.2168	0.9732	-14.4308	27/08/2020	07:34:00	493.4507	313.8116	0.8475121744362901	88.78364999999997	0.49523753371703805	-1.4672333581645738	0.5861836022308691	-0.8004685331530257	-0.5702395173126861	-0.5004271177922609	Russ	0.4284953856568548	Test active	10 ms
S15	3	C	AR	IHI 0.05 S	0.050097942	1.3	1.2	30.5	29.7	84	93	10.1023	9.5841	0.7517	4.1999	6.1446	4.9392	1.0251	-14.553	27/08/2020	07:43:00	505.7869	334.0092	0.8686998628644979	76.44744999999995	0.4983529315340813	-1.6328503298521642	0.8945617346908888	-0.9219802632295353	-0.4997324863773291	-0.5991063333463349	Russ	0.5256440554880151	Test active	50 ms
S15	4	C	AR	IHI 0.01 S	0.01009202	1.3	1.2	30.3	29.7	84	93	9.4671	8.963	0.8984	4.0796	6.262	4.7873	1.012	-14.6909	27/08/2020	07:52:00	490.4601	299.9724	0.84237575471114	91.77424999999994	0.29467150162190275	-1.3908582009022685	0.6233783331196867	-0.9884702913225529	-0.5175290587328815	-0.710463647789105	Russ	0.3619300575224531	Test active	10 ms
S15	5	C	AR	IHI 0.05 S	0.050174952	1.3	1.2	30.3	29.7	84	93	9.7402	9.2578	0.8541	4.2317	5.9754	4.7107	1.1215	-14.7602	27/08/2020	08:02:00	522.6091	355.703	0.8975923526325784	59.62524999999994	0.39134721493394636	-1.4639342153022712	0.9662461251311557	-1.0219998249099471	-0.36877145011204154	-0.7664249377882644	Russ	0.6299893150031662	Test active	50 ms
S15	6	C	AR	IHI 0.01 S	0.010043144	1.3	1.2	30.3	29.9	84	93	9.7523	9.3247	1.0065	4.22	5.9943	4.6506	1.1098	-14.7729	27/08/2020	08:11:00	548.4031	320.1701	0.9418941015761094	33.831249999999955	0.4132861742981789	-1.2125395291948131	0.9398716795918113	-1.0483069393825633	-0.3846660987044053	-0.7766804700103329	Russ	0.4590792083447698	Test active	10 ms
S15	7	C	AR	IHI 0.01 S	0.010035038	1.3	1.2	30.3	30.1	84	93	9.7354	9.289	1.0069	4.2235	5.8324	4.6021	1.1571	-14.8626	27/08/2020	08:20:00	462.7969	352.7107	0.7948636146252794	119.43744999999996	0.40157883723834176	-1.2118797006223527	0.9477614709924693	-1.0695364743563047	-0.3204082458480971	-0.8491152133425784	Russ	0.6155966166263402	Test active	10 ms
S15	8	C	AR	IHI 0.05 S	0.050057173	1.3	1.2	30.3	30.1	84	93	9.9627	9.4981	0.9306	4.3412	5.5941	4.5226	1.2506	-14.9743	27/08/2020	08:29:00	617.9348	367.6719	1.0613162895662203	-35.700450000000046	0.47015038287453037	-1.3377420008191967	1.2130838846660392	-1.1043354028184176	-0.19338690880655796	-0.9393154455634448	Russ	0.6875586655370007	Test active	50 ms
S15	9	C	AR	IHI 0.01 S	0.010046005	1.3	1.2	30.1	30.3	84	93	9.7211	9.291	0.8148	4.1861	5.7963	4.5036	1.0441	-15.0352	27/08/2020	08:38:00	530.8333	405.075	0.9117175927528152	51.40104999999994	0.4022347104629827	-1.5287623725465174	0.8634534143111484	-1.1126521278596775	-0.4739206638769092	-0.9884935488960395	Russ	0.8674642688048081	Test active	10 ms
S15	10	C	AR	IHI 0.05 S	0.050052166	1.3	1.2	30.1	30.5	84	93	9.5815	9.138	0.8711	4.1043	5.7508	4.6483	1.1482	-15.0799	27/08/2020	08:48:00	531.9548	308.2011	0.9136437930877833	50.27954999999997	0.3520604087779668	-1.4358915009726991	0.6790577181471906	-1.0493137008349263	-0.33249904691408305	-1.024589792228831	Russ	0.40150937681977894	Test active	50 ms
S15	11	C	AR	IHI 0.05 S	0.05005312	1.3	1.2	30.3	30.7	84	93	9.5686	9.193	1.0445	4.2	5.6314	4.5878	1.2327	-15.0971	27/08/2020	08:57:00	525.2259	408.0672	0.9020867628301217	57.008449999999925	0.37009692245558673	-1.1498558148110638	0.8947871573023357	-1.0757959042557794	-0.2177043626359008	-1.0384791744508437	Russ	0.8818564861904776	Test active	50 ms
S15	12	C	AR	IHI 0.01 S	0.010042906	1.3	1.2	30.1	30.9	84	93	8.3481	7.1788	1.1765	4.2958	7.597	6.1129	1.4984	-15.3801	27/08/2020	09:06:00	804.4741	273.4163	1.381701543373386	-222.23975000000007	-0.2904330020800915	-0.932112385899092	1.1107420190689277	-0.40822551686498554	0.14325359727786374	-1.2670079633363003	Russ	0.2341975650033779	Test active	10 ms
S15	13	C	AR	IHI 0.01 S	0.010054827	1.3	1.2	30.3	31.1	84	93	9.3168	8.7524	0.7902	4.1509	6.43	4.9712	1.0138	-15.2186	27/08/2020	09:15:00	612.7013	326.5286	1.0523276409232811	-30.466949999999997	0.22560805106723417	-1.5693418297528392	0.7841046550816704	-0.9079731473705717	-0.5150837281802101	-1.1365931244493706	Russ	0.4896630310326847	Test active	10 ms
S15	14	C	AR	IHI 0.05 S	0.050056934	1.3	1.2	30.1	31.3	84	93	9.7578	9.1792	0.8298	4.2788	5.8969	4.6899	1.1557	-15.2992	27/08/2020	09:24:00	568.2159	337.0014	0.9759230110693402	14.018449999999916	0.3655713972055658	-1.504018801079248	1.0724201751228737	-1.0311044502182736	-0.322310169611286	-1.201679415559504	Russ	0.5400362728736844	Test active	50 ms
S15	17	C	AR	IHI 0.01 S	0.010048866	1.3	1.2	30.3	31.9	84	93	9.7684	9.3389	0.9691	4.4439	5.4107	4.2548	1.2591	-15.3431	27/08/2020	09:52:00	714.7558	324.2844	1.2276084363624373	-132.52145000000007	0.41794287419312826	-1.2742335007198717	1.4445929066225023	-1.221557453663119	-0.18183951453005415	-1.2371296411145263	Russ	0.47886862749785447	Test active	10 ms
S15	19	C	AR	IHI 0.05 S	0.050040007	1.3	1.2	30.3	32.1	84	93	9.5774	9.0313	1.1794	4.4114	5.4706	4.2117000000000004	1.375	-15.4379	27/08/2020	10:10:00	710.2699	240.8756	1.219903806774712	-128.03555000000006	0.3170695722433839	-0.9273286287487533	1.3713305579021036	-1.2404232878356607	-0.02438739727749388	-1.3136827477800437	Russ	0.07767967573065085	Test active	50 ms
S15	21	C	AR	IHI 0.01 S	0.010041952	1.3	1.2	30.3	32.5	84	93	9.4986	9.0379	1.3444	4.3316	5.5492	4.3703	1.3744	-15.4061	27/08/2020	10:29:00	579.0568	285.0112	0.9945424896349726	3.1775499999999965	0.3192339538846985	-0.6551493426087888	1.1914433139670908	-1.1710005198596725	-0.02520250746171757	-1.2880035411137625	Russ	0.28996800861179267	Test active	10 ms
S15	22	C	AR	IHI 0.05 S	0.050071001	1.3	1.2	30.5	32.5	84	93	9.9371	9.4798	1.1326	4.233	5.9187	4.9037	1.244	-15.1745	27/08/2020	10:38:00	680.3638	311.9414	1.1685394377710625	-98.12945000000002	0.46414914286906717	-1.0045285717266341	0.9691766190799708	-0.9375194073855729	-0.20235312083301946	-1.1009813944499054	Russ	0.41949988904744395	Test active	50 ms
S15	23	C	AR	IHI 0.01 S	0.010065794	1.3	1.2	30.5	32.7	84	93	9.9416	9.469	1.3037	4.2866	5.6239	4.5507	1.3244	-15.3829	27/08/2020	10:47:00	690.0833	216.5636	1.1852328877538745	-107.84895000000006	0.4606074274560073	-0.7222868998566466	1.0900031388157687	-1.092035404204765	-0.09312835614703273	-1.2692690255584875	Russ	-0.03925889424475038	Test active	10 ms
S15	26	C	AR	IHI 0.01 S	0.010044098	1.3	1.2	30.7	33.1	84	93	10.8211	10.3153	1.0327	3.995	6.4339	5.579	0.9309	-15.7076	27/08/2020	11:15:00	548.0293	439.1118	0.9412520920485026	34.205049999999915	0.7381401824627322	-1.169320757698649	0.4326708038352008	-0.6419254905243815	-0.6277047853004627	-1.5314714911101037	Russ	1.03117826677037	Test active	10 ms
S15	27	C	AR	IHI 0.05 S	0.050038099	1.3	1.2	30.9	33.3	84	93	10.8426	10.3655	1.1083	4.0932	6.3488	5.5532	1.0344	-15.7644	27/08/2020	11:24:00	694.943	257.707	1.1935795268692067	-112.70865000000003	0.7546026004012146	-1.0446131575036106	0.6540358082765314	-0.6532187276856707	-0.4870982785218604	-1.5773387533316376	Russ	0.158637221250722	Test active	50 ms
S15	29	C	AR	IHI 0.05 S	0.050040007	1.3	1.2	30.7	33.5	84	93	10.6376	10.1167	0.9689	4.0836	6.2894	5.3964	1.0094	-15.6179	27/08/2020	11:42:00	551.3937	285.7593	0.9470305213012595	30.840649999999982	0.6730119712559075	-1.274563415006102	0.632395237577581	-0.7218535953945926	-0.5210612028645178	-1.4590367477778596	Russ	0.2935663034537884	Test active	50 ms
S15	30	C	AR	IHI 0.05 S	0.050064802	1.3	1.2	31.1	33.7	84	93	10.7611	10.2652	0.9853	4.0517	6.2982	5.433	0.9529	-15.6053	27/08/2020	11:51:00	642.9811	351.2146	1.10433384770239	-60.74675000000002	0.7217105581854818	-1.2475104435352207	0.5604854245258672	-0.705832956630903	-0.597817411878924	-1.448861967778012	Russ	0.6084005079335058	Test active	50 ms
S15	31	C	AR	IHI 0.05 S	0.050038099	1.3	1.2	31.1	33.9	84	93	10.7432	10.2086	1.0631	4.0604	6.2681	5.3715	0.9651	-15.6344	27/08/2020	12:01:00	697.9336	347.1003	1.1987159465943567	-115.69925	0.7031493459281493	-1.1191737861916495	0.580097191721788	-0.7327528824223485	-0.5812435047997072	-1.4723608644443253	Russ	0.588611088780421	Test active	50 ms
S15	33	C	AR	IHI 0.05 S	0.050058842	1.3	1.2	31.1	34.1	84	93	10.8716	10.3292	0.914	4.2813	6.1411	5.2718	1.1315	-15.4358	27/08/2020	12:19:00	609.7106	241.9977	1.0471910494459835	-27.47625000000005	0.7426985013739852	-1.3651248865763081	1.0780557404090572	-0.7763938027704321	-0.3551862803749785	-1.3119869511134021	Russ	0.08307687749806611	Test active	50 ms
S15	34	C	AR	IHI 0.01 S	0.010043144	1.3	1.2	31.3	34.3	84	93	10.393	9.9478	1.3791	4.4954	5.2481	4.3838	1.4563	-15.8764	27/08/2020	12:28:00	794.7546	268.5539	1.365008093390574	-212.52025000000003	0.6176234774349983	-0.5979092139478387	1.5606855515179041	-1.1650912678566723	0.08606003268482838	-1.6677812422191678	Russ	0.21080985100829772	Test active	10 ms
S15	35	C	AR	IHI 0.05 S	0.050050974	1.3	1.2	31.3	34.3	84	93	10.4261	9.9176	1.1358	4.1422	5.9764	5.1516	1.159	-15.5922	27/08/2020	12:37:00	641.4858	565.5341	1.101765637839815	-59.25145000000009	0.6077197917429231	-0.9992499431469501	0.7644928878857478	-0.8290080317156641	-0.31782706359805507	-1.4382834266670599	Russ	1.6392583496513	Test active	50 ms
S16	1	A	RR	IHI 0.01 S	0.010046959	1.3	1.2	18	19.6	39	60	20.0349	1.6846	5.7881	11.4199	16.5336	4.5767	5.8455	-4.7419	28/08/2020	NA	221.679	4.4884	3.519286868101556	-158.68925000000002	-1.8899569069843623	-1.2533056150844846	1.3078364505697107	-0.3057453782146038	-0.585682962601523	0.7365178836072026	Russ	-1.059321851436558	Both resting	10 ms
S16	2	A	RR	IHI 0.05 S	0.050049067	1.3	1.2	18	19.7	39	60	20.1839	1.7168	5.7624	11.4604	16.6685	4.7356	5.9544	-4.7246	28/08/2020	NA	96.0733	7.8546	1.5252211669358904	-33.08355	-1.8723604332974424	-1.2726639257270154	1.3193429554772322	-0.1865280702614147	-0.5464145662839023	0.7436694691118468	Russ	-1.043130727125469	Both resting	50 ms
S16	4	A	RR	IHI 0.01 S	0.010042906	1.3	1.2	18	19.7	39	60	20.4577	1.9844	5.6279	11.4254	16.803	5.1646	5.9686	-4.6865	28/08/2020	NA	47.4759	2.6182	0.7537083414365036	15.513849999999998	-1.7261239004210527	-1.3739749288951257	1.309399062347275	0.1353361532245396	-0.5412941693352316	0.7594194926798781	Russ	-1.068317348045969	Both resting	10 ms
S16	5	A	RR	IHI 0.01 S	0.010041952	1.3	1.2	18	19.7	39	60	20.461	2.0945	5.5633	11.3907	16.4826	4.9043	5.8821	-4.6402	28/08/2020	NA	48.9712	1.8702	0.777447124333721	14.018549999999998	-1.665957075795901	-1.4226343400821886	1.2995404025870039	-0.059958153007147685	-0.572485319761992	0.7785592850998212	Russ	-1.071915161896808	Both resting	10 ms
S16	6	A	RR	IHI 0.05 S	0.050046921	1.3	1.2	18.2	19.9	39	60	20.4698	2.0355	5.5608	11.3897	16.5271	4.9108	5.8709	-4.6362	28/08/2020	NA	100.5593	1.8702	1.5964391031874232	-37.56954999999999	-1.6981990617439842	-1.4245174442302944	1.299256291354719	-0.05508142234826963	-0.5765239427074225	0.780212830881242	Russ	-1.071915161896808	Both resting	50 ms
S16	7	A	RR	IHI 0.01 S	0.010054111	1.3	1.2	18.2	20.1	39	60	20.39	2.2802	5.298	11.4382	16.4285	4.8056	5.9332	-4.4263	28/08/2020	NA	31.0276	8.9767	0.4925817295671121	31.96215	-1.5644767912101551	-1.622469352279212	1.3130356861205166	-0.1340094323965735	-0.5540591025734665	0.8669826457612874	Russ	-1.037733525358054	Both resting	10 ms
S16	8	A	RR	IHI 0.01 S	0.010044813	1.3	1.2	18.2	20.1	39	60	20.583	2.1416	5.3135	11.4712	16.62	4.7595	5.9792	-4.3988	28/08/2020	NA	116.26	7.1066	1.8456971173881465	-53.270250000000004	-1.640218134471245	-1.6107941065609537	1.3224113567859044	-0.16859670676184738	-0.5374719011904496	0.8783507730085542	Russ	-1.046728540976308	Both resting	10 ms
S16	10	A	RR	IHI 0.05 S	0.050047874	1.3	1.2	18.4	20.3	39	60	19.0546	2.1082	5.1067	11.6115	15.8859	3.0565	6.0451	-4.1201	28/08/2020	NA	183.1749	17.5794	2.9080112240483573	-120.18515000000001	-1.6584703773638885	-1.7665644816922936	1.3622721626754175	-1.4463001393879076	-0.5137089322526055	0.993561575329034	Russ	-0.9963552991353086	Both resting	50 ms
S16	11	A	RR	IHI 0.01 S	0.010069132	1.3	1.2	18.4	20.3	39	60	18.9911	2.0597	5.0648	11.538	15.7638	2.8117	5.8754	-4.0071	28/08/2020	NA	161.493	44.5096	2.563798078258764	-98.50325	-1.684974382761889	-1.7981253072145527	1.3413899871025081	-1.6299653186638088	-0.574901281702562	1.0402742436541657	Russ	-0.8668234186996573	Both resting	10 ms
S16	13	A	RR	IHI 0.05 S	0.05005908	1.3	1.2	18.6	20.5	39	60	19.1143	3.2807	7.0964	12.5284	16.2519	1.6229	7.0903	-5.2516	28/08/2020	NA	372.331	5.6105	5.910977579685584	-309.34125	-1.017729215938002	-0.26783955229758016	1.6227737515570606	-2.5218818428598513	-0.13681886952370342	0.5258148124096836	Russ	-1.053924649669143	Both resting	50 ms
S16	14	A	RR	IHI 0.01 S	0.010040045	1.3	1.2	18.6	20.7	39	60	18.8095	2.2836	6.3627	12.2284	16.0302	1.4849	6.7245	-4.8722	28/08/2020	NA	502.4225	7.8546	7.976258041983021	-439.43275	-1.5626187784606047	-0.8204929576837695	1.5375403818717157	-2.625418586079109	-0.2687231796521309	0.6826536297774267	Russ	-1.043130727125469	Both resting	10 ms
S16	15	A	RR	IHI 0.05 S	0.050045013	1.3	1.2	18.8	20.9	39	60	18.9433	2.1319	6.3172	12.0851	15.9448	1.5641	6.535	-4.8274	28/08/2020	NA	138.6895	5.2364	2.2017788608464075	-75.69975000000001	-1.645518935550845	-0.8547654531793016	1.4968272422853492	-2.565997498666318	-0.33705523752347305	0.7011733425293375	Russ	-1.055724037585719	Both resting	50 ms
S16	18	A	RR	IHI 0.05 S	0.050035954	1.3	1.2	19	21.1	39	60	18.5877	2.2341	5.9224	11.9292	15.7914	1.5393	6.3522	-4.6141	28/08/2020	NA	275.8838	5.9845	4.379820526355479	-212.89405	-1.589669258196708	-1.1521452602482232	1.452534301172198	-2.5846041017955756	-0.4029713334542455	0.7893486713235908	Russ	-1.0521257427437234	Both resting	50 ms
S16	19	A	RR	IHI 0.05 S	0.050045967	1.3	1.2	19	21.1	39	60	18.8461	2.0824	5.799	11.6785	15.7345	1.8566	6.1141	-4.5387	28/08/2020	NA	167.4742	1.8702	2.658753209847634	-104.48445	-1.6725694152869488	-1.2450952809987414	1.381307615238478	-2.3465446190168033	-0.4888281301780798	0.8205180093033686	Russ	-1.071915161896808	Both resting	50 ms
S16	21	A	RR	IHI 0.01 S	0.010047913	1.3	1.2	19.2	21.3	39	60	18.7547	2.3213	5.7347	11.6214	15.602	1.8662	6.0835	-4.448	28/08/2020	NA	55.3263	2.2442	0.8783381423168055	7.663449999999997	-1.5420166959141177	-1.2935287196880316	1.365084863875034	-2.339342062966768	-0.49986222501113026	0.8580121598970806	Russ	-1.0701162549713885	Both resting	10 ms
S16	23	A	RR	IHI 0.05 S	0.050062895	1.3	1.2	19.4	21.7	39	60	18.6186	2.1829	6.0039	11.7628	15.8305	1.8794	6.2377	-4.6779	28/08/2020	NA	381.3028	2.2442	6.053410277068888	-318.31305	-1.6176487443075869	-1.0907560650199628	1.4052581921200602	-2.32943854839797	-0.44425904124458143	0.7629746161099321	Russ	-1.0701162549713885	Both resting	50 ms
S16	25	A	RR	IHI 0.01 S	0.010040045	1.3	1.2	19.4	21.9	39	60	17.9261	4.4541	8.0322	12.0807	15.5826	4.1514	6.8244	-5.9906	28/08/2020	NA	418.6854	27.3042	6.646881437059204	-355.69565	-0.37649622760782236	0.43704399242150926	1.4955771528632975	-0.6248336165562735	-0.23270010534423072	0.220322229292229	Russ	-0.949579871145148	Both resting	10 ms
S16	26	A	RR	IHI 0.05 S	0.05004096	1.3	1.2	19.6	21.9	39	60	17.8969	5.271	8.0954	11.9594	15.319	4.3799	6.5148	-6.0542	28/08/2020	NA	500.9272	3.3663	7.952519259085804	-437.93745	0.06991865918860107	0.4846488652856325	1.4611144603871897	-0.4533977772403279	-0.34433918247862405	0.1940308513676415	Russ	-1.0647190532039732	Both resting	50 ms
S16	27	A	RR	IHI 0.01 S	0.010063887	1.3	1.2	19.6	22.1	39	60	17.6759	4.6306	8.1339	11.7879	15.7208	4.652	6.4672	-6.0447	28/08/2020	NA	423.5452	5.6105	6.7240336721450715	-360.55545	-0.280043506932625	0.5136486691664677	1.4123893840504007	-0.24925032919713885	-0.36150332999670265	0.19795802259851544	Russ	-1.053924649669143	Both resting	10 ms
S16	28	A	RR	IHI 0.05 S	0.050040007	1.3	1.2	19.6	22.3	39	60	17.0481	4.3043	7.6648	11.3432	15.2031	4.9428	5.9014	-5.5854	28/08/2020	NA	348.4061	1.8702	5.531155465770224	-285.41634999999997	-0.4583580834556674	0.16030300681583115	1.2860451190534905	-0.031072902181485153	-0.5655259070078132	0.38782641695013503	Russ	-1.071915161896808	Both resting	50 ms
S16	30	A	RR	IHI 0.05 S	0.050049067	1.3	1.2	19.7	22.5	39	60	16.8854	4.5852	7.5363	11.481	15.1668	4.9067	6.1698	-5.5812	28/08/2020	NA	311.0234	2.2442	4.937682718220027	-248.03364999999997	-0.30485344188250574	0.06351145360317577	1.3251956468622925	-0.05815751399463905	-0.4687431928512523	0.3895626400206266	Russ	-1.0701162549713885	Both resting	50 ms
S16	34	A	RR	IHI 0.05 S	0.050038099	1.3	1.2	19.9	22.9	39	60	16.67	4.5776	7.2782	11.1081	15.2866	5.1989	5.6666	-5.2986	28/08/2020	NA	395.882	2.9922	6.284863807206728	-332.89225	-0.30900664685208934	-0.1309002186473018	1.2192505683434087	0.1610702857783117	-0.6501927523280832	0.5063856494779914	Russ	-1.0665184411205493	Both resting	50 ms
S16	35	A	RR	IHI 0.05 S	0.050054073	1.3	1.2	20.1	22.9	39	60	16.7794	3.8228	7.301	11.0975	15.2977	4.9865	5.6702	-5.2301	28/08/2020	NA	343.1725	2.9922	5.448068931850023	-280.18275	-0.7214854772523106	-0.1137263088165737	1.2162389892811931	0.0017137331712800913	-0.6488946235241947	0.5347026209848191	Russ	-1.0665184411205493	Both resting	50 ms
S16	37	A	RR	IHI 0.01 S	0.010046005	1.3	1.2	20.1	23.1	39	60	17.5931	3.2911	7.1192	11.0834	15.4079	3.8276	5.5948	-5.1777	28/08/2020	NA	365.9759	60.2189	5.8100865617025	-302.98615	-1.0120458828217296	-0.2506656424668521	1.2122330209059817	-0.8677698299939236	-0.6760832101389663	0.5563640707214291	Russ	-0.7912630749470014	Both resting	10 ms
S16	38	A	RR	IHI 0.01 S	0.010044098	1.3	1.2	20.3	23.3	39	60	16.1666	5.7564	6.8299	10.9896	15.1559	5.6608	5.3094	-4.967	28/08/2020	NA	251.2112	4.1143	3.98812822721157	-188.22145	0.33517730290384673	-0.46857845448569435	1.185583387317697	0.507618269060741	-0.7789959769805551	0.643464594757759	Russ	-1.0611212393531342	Both resting	10 ms
S16	39	A	RR	IHI 0.01 S	0.010100842	1.3	1.2	20.3	23.3	39	60	17.1553	3.7126	7.278	10.8247	15.1889	4.5875	5.4349	-5.2261	28/08/2020	NA	717.3726	10.8469	11.388719593267158	-654.3828500000001	-0.7817069493112723	-0.1310508669791506	1.1387334451139859	-0.2976425026583136	-0.7337417645116716	0.5363561667662399	Russ	-1.0287380287486432	Both resting	10 ms
S16	41	A	RR	IHI 0.01 S	0.010103226	1.3	1.2	20.3	23.5	39	60	20.1829	5.2737	8.0697	12.056	16.8458	2.5898	6.7612	-5.8913	28/08/2020	NA	237.3797	16.4573	3.7685448823022796	-174.38995	0.07139413990147941	0.46529055464310104	1.4885596054258703	-1.7964494006953549	-0.25548947767915864	0.261371503315995	Russ	-1.0017525009027237	Both resting	10 ms
S16	42	A	RR	IHI 0.05 S	0.050039053	1.3	1.2	20.5	23.5	39	60	17.9194	6.0048	8.3599	11.2958	16.0309	5.6841	6.0334	-5.7259	28/08/2020	NA	555.8796	5.2364	8.824921515008393	-492.88984999999997	0.47092152848865726	0.683881284155262	1.272578246643206	0.525099472807181	-0.5179278508652422	0.32974562137773655	Russ	-1.055724037585719	Both resting	50 ms
S16	43	A	RR	IHI 0.05 S	0.050045013	1.3	1.2	20.5	23.7	39	60	17.9096	3.7227	6.2172	11.6862	15.8689	3.4849	6.5059	-4.9756	28/08/2020	NA	483.7312	5.9845	7.679522461987863	-420.74145	-0.776187558496431	-0.9300896191035469	1.3834952717270683	-1.1248860756550807	-0.34754844535490365	0.6399094713277045	Russ	-1.0521257427437234	Both resting	50 ms
S16	45	A	RR	IHI 0.05 S	0.050040007	1.3	1.2	20.7	23.9	39	60	17.4993	4.3554	6.1435	12.1008	15.7496	3.2298	6.5696	-4.5245	28/08/2020	NA	616.0657	6.3585	9.780411892411067	-553.07595	-0.43043324477859846	-0.9856035293897156	1.5012877886322153	-1.3162789973596656	-0.3245787773527688	0.826388096827412	Russ	-1.0503268358183038	Both resting	50 ms
S16	46	A	RR	IHI 0.01 S	0.010044098	1.3	1.2	20.7	24.1	39	60	17.1834	2.0225	5.2033	10.7273	15.2583	3.1253	5.0064	-3.626	28/08/2020	NA	682.6068	100.2402	10.836791700236944	-619.6170500000001	-1.7053032281393243	-1.693801337409473	1.1110610110894772	-1.394681821029321	-0.8882551513078201	1.1978158179790128	Russ	-0.598764161218944	Both resting	10 ms
S16	47	A	RR	IHI 0.01 S	0.010052919	1.3	1.2	20.7	24.1	39	60	17.6577	2.758	5.8891	11.134	15.4209	2.7902	5.4643	-4.0683	28/08/2020	NA	740.176	10.8469	11.750737223119636	-677.1862500000001	-1.3033713524644932	-1.1772282075009965	1.2266090492595767	-1.646096043150867	-0.7231403792799173	1.0149749931984307	Russ	-1.0287380287486432	Both resting	10 ms
S16	49	A	RR	IHI 0.05 S	0.050042868	1.3	1.2	20.9	24.3	39	60	16.1582	4.0238	5.9957	11.3682	15.6472	4.2245	5.6716	-4.3518	28/08/2020	NA	900.9213	4.1143	14.30266511614985	-837.93155	-0.6116441352935874	-1.0969326466257507	1.2931478998606027	-0.5699891533002751	-0.6483897956560162	0.8977799359402461	Russ	-1.0611212393531342	Both resting	50 ms
S16	50	A	RR	IHI 0.01 S	0.010039091	1.3	1.2	20.9	24.5	39	60	17.4178	2.401	5.85	11.0134	15.2287	3.1537	5.319	-4.0937	28/08/2020	NA	348.0322	2.9922	5.525219579376009	-285.04245	-1.4984626911673005	-1.206679956377377	1.1923452346460681	-1.3733742593812999	-0.7755343001701864	1.00447497748641	Russ	-1.0665184411205493	Both resting	10 ms
S16	54	A	RR	IHI 0.01 S	0.010043859	1.3	1.2	21.1	24.8	39	60	17.3058	2.9538	6.2238	11.0813	15.5716	3.4808	5.4695	-4.288	28/08/2020	NA	836.6232	7.8546	13.281894276449739	-773.63345	-1.1963716770639057	-0.925118224152547	1.2116363873181846	-1.1279621673014502	-0.7212653043409674	0.9241539911539044	Russ	-1.043130727125469	Both resting	10 ms
S16	55	A	RR	IHI 0.05 S	0.05004406	1.3	1.2	21.3	25	39	60	16.9983	4.1248	6.8787	10.8219	15.4001	4.3258	4.9626	-4.6315	28/08/2020	NA	528.2165	2.6182	8.385753237629931	-465.22675	-0.5564502271451741	-0.4318202615146625	1.1379379336635893	-0.49398718164729793	-0.9040490517551276	0.782155747174411	Russ	-1.068317348045969	Both resting	50 ms
S16	57	A	RR	IHI 0.01 S	0.010091066	1.3	1.2	21.3	25	39	60	16.9305	3.8464	6.2524	10.5143	15.2746	3.9121	4.8901	-4.5173	28/08/2020	NA	636.9999	7.1066	10.112754852972111	-574.0101500000001	-0.7085886828730774	-0.9035755126982128	1.0505453186128824	-0.8043723314285082	-0.9301919235001002	0.8293644792339692	Russ	-1.046728540976308	Both resting	10 ms
S16	58	A	RR	IHI 0.01 S	0.010044098	1.3	1.2	21.5	25	39	60	17.7862	3.4214	6.6245	10.9691	15.6387	3.4081	5.417	-4.7401	28/08/2020	NA	332.3315	2.2442	5.275961565175287	-269.34175	-0.9408402765668955	-0.6232942912940946	1.179759107055865	-1.1825065240553634	-0.7401963493976718	0.737261979208842	Russ	-1.0701162549713885	Both resting	10 ms
S16	59	A	RR	IHI 0.05 S	0.050037861	1.3	1.2	21.5	25.2	39	60	17.7591	3.3387	6.5427	10.8431	15.3848	3.3087	5.2303	-4.668	28/08/2020	NA	597.7482	1.8702	9.489610611250242	-534.75845	-0.9860337043280222	-0.6849094590201278	1.1439610917880203	-1.2570829898234377	-0.8075187515326564	0.7670671419189481	Russ	-1.071915161896808	Both resting	50 ms
S16	60	A	RR	IHI 0.05 S	0.050054073	1.3	1.2	21.5	25.2	39	60	17.7813	3.3603	6.5131	10.8539	15.4688	3.3108	5.2909	-4.6566	28/08/2020	NA	548.0293	1.8702	8.700293301687973	-485.03955	-0.974229858624995	-0.7072054121337047	1.1470294930966927	-1.2555074306874925	-0.7856669166672035	0.7717797473959968	Russ	-1.071915161896808	Both resting	50 ms
S16	1	B	AR	IHI 0.01 S	0.010040045	1.3	1.2	20.9	24.6	39	60	16.0682	6.0684	6.5676	2.6961	15.2694	5.6901	4.8711	-9.6897	28/08/2020	NA	810.4553	3.3663	12.283282825871641	-744.4749499999999	0.5056772963920141	-0.6661537417049909	-1.1706931176336675	0.5296010703384532	-0.9370431588539552	-1.3088355707210007	Russ	-1.0647190532039732	Test active	10 ms
S16	2	B	AR	IHI 0.05 S	0.050042868	1.3	1.2	20.9	24.6	39	60	15.9893	6.0691	6.4846	2.5969	15.0927	5.5851	4.7162	-9.6282	28/08/2020	NA	967.4623	2.2442	14.662885237801861	-901.48195	0.5060598284286864	-0.7286727994221142	-1.1988769518762883	0.45082311354119137	-0.9928987565545934	-1.2834123043316588	Russ	-1.0701162549713885	Test active	50 ms
S16	4	B	AR	IHI 0.01 S	0.010040045	1.3	1.2	20.7	24.5	39	60	16.0288	6.3131	6.4705	2.4846	14.949	5.6189	4.6365	-9.5787	28/08/2020	NA	801.8573	2.6182	12.1529713013041	-735.87695	0.6393995669258435	-0.7392935068174328	-1.230782643261836	0.47618211296735763	-1.0216378859073425	-1.262949675286579	Russ	-1.068317348045969	Test active	10 ms
S16	5	B	AR	IHI 0.01 S	0.010038137	1.3	1.2	20.7	24.5	39	60	16.4182	6.274	6.5905	2.5936	15.1221	5.9216	4.7127	-9.6661	28/08/2020	NA	501.301	3.3663	7.597731748922216	-435.32065	0.618032420306012	-0.6489045077083387	-1.1998145189428273	0.7032877084200342	-0.9941608262250403	-1.299079650610619	Russ	-1.0647190532039732	Test active	10 ms
S16	6	B	AR	IHI 0.05 S	0.050037146	1.3	1.2	20.7	24.5	39	60	16.3708	6.1806	6.5379	2.5987	15.3188	6.1163	4.7897	-9.6755	28/08/2020	NA	694.1953	1.4961	10.521243067064663	-628.2149499999999	0.5669917171271824	-0.6885250189844918	-1.1983655516581764	0.8493645483098134	-0.9663952934752073	-1.3029654831969573	Russ	-1.073714549813384	Test active	50 ms
S16	7	B	AR	IHI 0.01 S	0.010044813	1.3	1.2	20.7	24.5	39	60	16.3311	6.4171	6.4947	2.6277	15.3313	6.1624	4.8533	-9.5492	28/08/2020	NA	382.0504	2.2442	5.790366374231116	-316.07005000000004	0.6962328980885656	-0.7210650586637657	-1.1901263259219264	0.8839518226750873	-0.943461684606514	-1.2507547751486026	Russ	-1.0701162549713885	Test active	10 ms
S16	8	B	AR	IHI 0.01 S	0.010051966	1.3	1.2	20.7	24.5	39	60	16.463	6.4609	6.4965	2.62	15.3832	6.2859	4.7918	-9.5546	28/08/2020	NA	232.5199	2.9922	3.524078002011205	-166.53955000000002	0.7201684740974815	-0.7197092236771291	-1.192313982410517	0.976609705193771	-0.9656380516729389	-1.2529870619535202	Russ	-1.0665184411205493	Test active	10 ms
S16	10	B	AR	IHI 0.05 S	0.050034046	1.3	1.2	20.7	24.6	39	60	16.5733	6.4071	6.5366	2.6773	15.5338	6.4547	4.8302	-9.6056	28/08/2020	NA	587.6549	1.8702	8.906513833285212	-521.67455	0.6907681547075347	-0.6895042331415068	-1.176034408800616	1.103254649073559	-0.9517913444314641	-1.2740697706666329	Russ	-1.071915161896808	Test active	50 ms
S16	11	B	AR	IHI 0.01 S	0.010051012	1.3	1.2	20.7	24.6	39	60	16.4169	6.4498	6.502	2.7329	15.3812	6.2198	4.8481	-9.5083	28/08/2020	NA	363.3591	2.9922	5.5070805171539705	-297.37875	0.7141026089445371	-0.7155663945512959	-1.1602378242855986	0.9270171057242571	-0.9453367595454639	-1.2338472695335767	Russ	-1.0665184411205493	Test active	10 ms
S16	13	B	AR	IHI 0.05 S	0.050045013	1.3	1.2	20.7	24.5	39	60	16.5834	6.4102	6.5644	2.7387	15.6075	6.5074	4.9419	-9.6218	28/08/2020	NA	387.6578	3.3663	5.875352282914535	-321.67745	0.6924622251556543	-0.6685641150145665	-1.1585899791383485	1.142793680723232	-0.9115132923774852	-1.280766631081386	Russ	-1.0647190532039732	Test active	50 ms
S16	14	B	AR	IHI 0.01 S	0.010053873	1.3	1.2	20.7	24.6	39	60	16.6377	6.5526	6.5587	2.6939	15.5936	6.4961	4.9459	-9.5883	28/08/2020	NA	182.0534	1.8702	2.759206339463189	-116.07305000000001	0.7702801709015361	-0.6728575924722485	-1.1713181623446935	1.1343156720393366	-0.9100709270398317	-1.2669181851619886	Russ	-1.071915161896808	Test active	10 ms
S16	15	B	AR	IHI 0.05 S	0.05004406	1.3	1.2	20.7	24.6	39	60	16.6936	6.4791	6.5555	2.7394	15.6701	6.5424	4.9202	-9.567	28/08/2020	NA	327.8456	1.8702	4.9688369340265695	-261.86525	0.730114307050958	-0.675267965781824	-1.1583911012757495	1.1690529996556527	-0.9193381243342564	-1.258113053875924	Russ	-1.071915161896808	Test active	50 ms
S16	18	B	AR	IHI 0.05 S	0.050036907	1.3	1.2	20.9	24.6	39	60	16.6547	6.0414	6.5717	2.8714	16.0558	6.58	5.1013	-9.6065	28/08/2020	NA	269.9026	2.2442	4.090651231768246	-203.92225000000002	0.4909224892632308	-0.6630654509020967	-1.1208884186141976	1.1972630108516247	-0.8540350336719869	-1.2744418184674524	Russ	-1.0701162549713885	Test active	50 ms
S16	19	B	AR	IHI 0.05 S	0.05004096	1.3	1.2	20.9	24.8	39	60	16.744	6.052	6.5945	2.8747	16.1025	6.7904	5.0547	-9.6332	28/08/2020	NA	279.622	2.2442	4.23795872559027	-213.64165000000003	0.49671511724712325	-0.6458915410713686	-1.1199508515476588	1.3551190309482324	-0.870838589855652	-1.2854792365584349	Russ	-1.0701162549713885	Test active	50 ms
S16	21	B	AR	IHI 0.01 S	0.010036945	1.3	1.2	20.9	24.8	39	60	16.3506	6.2499	6.4824	2.731	15.7505	6.4581	4.9079	-9.4926	28/08/2020	NA	358.8732	2.2442	5.439092093327786	-292.89285	0.6048623887577274	-0.7303299310724477	-1.1607776356269393	1.10580555434128	-0.9237733977475416	-1.2273571023415006	Russ	-1.0701162549713885	Test active	10 ms
S16	23	B	AR	IHI 0.05 S	0.050075054	1.3	1.2	20.9	24.8	39	60	16.5881	6.2475	6.5319	2.7747	15.9623	6.6007	4.9467	-9.5279	28/08/2020	NA	149.1567	2.2442	2.2606230491350834	-83.17635	0.6035508503462796	-0.6930444689399461	-1.1483619747761071	1.212793522334513	-0.9097824539723011	-1.241949643862538	Russ	-1.0701162549713885	Test active	50 ms
S16	25	B	AR	IHI 0.01 S	0.010048866	1.3	1.2	20.9	25	39	60	16.593	6.1356	6.5118	2.7771	16.0835	6.677	5.009	-9.5471	28/08/2020	NA	949.1449	3.7403	14.385266219412294	-883.16455	0.5424003719125429	-0.7081846262907195	-1.1476801078186245	1.2700388376071896	-0.8873176138383451	-1.2498866636133565	Russ	-1.0629201462785538	Test active	10 ms
S16	26	B	AR	IHI 0.05 S	0.05004406	1.3	1.2	20.9	24.8	39	60	16.5015	6.1597	6.5045	2.7631	15.8859	6.5798	4.9	-9.4869	28/08/2020	NA	459.8063	2.6182	6.96883693402657	-393.82595000000003	0.5555704034608275	-0.7136832904031895	-1.1516576650706072	1.197112957600582	-0.9266220692894074	-1.2250007996029766	Russ	-1.068317348045969	Test active	50 ms
S16	27	B	AR	IHI 0.01 S	0.010048151	1.3	1.2	20.9	25	39	60	16.2516	5.9983	6.4896	2.6769	15.7391	6.291	4.8272	-9.5638	28/08/2020	NA	807.8386	4.4884	12.243624048675098	-741.85825	0.4673694452909871	-0.72490659112590194	-1.1761480532935298	0.9804360630953527	-0.952873118434704	-1.2567902172507877	Russ	-1.059321851436558	Test active	10 ms
S16	28	B	AR	IHI 0.05 S	0.050039053	1.3	1.2	20.9	25	39	60	16.2866	5.8181	6.5482	2.8457	15.9977	6.1712	5.0037	-9.5427	28/08/2020	NA	319.9953	2.2442	4.849857571231435	-254.01495	0.36889476956480816	-0.6807666298942946	-1.1281900772839089	0.8905541657209529	-0.8892287479107363	-1.2480677632537938	Russ	-1.0701162549713885	Test active	50 ms
S16	30	B	AR	IHI 0.05 S	0.050058126	1.3	1.2	21.1	25	39	60	15.7961	6.9581	6.5253	2.6904	14.6537	5.9338	4.8889	-9.4911	28/08/2020	NA	804.4741	4.8624	12.192631594103396	-738.49375	0.9918755150023438	-0.6980158638909467	-1.1723125516576893	0.7124409567336207	-0.9306246331013965	-1.2267370226734677	Russ	-1.0575229445111385	Test active	50 ms
S16	34	B	AR	IHI 0.05 S	0.050047874	1.3	1.2	21.1	25.2	39	60	15.7997	4.6991	7.0237	3.2498	16.0835	5.8679	5.3962	-10.2124	28/08/2020	NA	536.4407	3.7403	8.13031000896479	-470.46035	-0.2426100147725629	-0.32260022092450685	-1.0133807283177492	0.662998410515149	-0.7476966491534706	-1.5249126657081369	Russ	-1.0629201462785538	Test active	50 ms
S16	35	B	AR	IHI 0.05 S	0.050076962	1.3	1.2	21.1	25.2	39	60	15.7152	4.8918	6.9031	3.0429	15.8053	5.5367	5.1795	-10.0584	28/08/2020	NA	225.4172	2.9922	3.4164292853857248	-159.43685	-0.13730440982009504	-0.41344116502914663	-1.0721633422774088	0.41451022678892985	-0.8258367913208579	-1.461251153123444	Russ	-1.0665184411205493	Test active	50 ms
S16	37	B	AR	IHI 0.01 S	0.010055065	1.3	1.2	21.1	25.4	39	60	15.9681	5.1141	6.9071	3.0226	15.7337	5.7141	5.1025	-10.0038	28/08/2020	NA	100.5593	4.4884	1.524079517613956	-34.57894999999999	-0.015823164459775704	-0.41042819839217715	-1.0779308002927837	0.5476074604635415	-0.8536023240706908	-1.4386802532070526	Russ	-1.059321851436558	Test active	10 ms
S16	38	B	AR	IHI 0.01 S	0.010041952	1.3	1.2	21.1	25.4	39	60	15.9066	5.0574	6.8556	3.003	15.7688	5.853	5.0605	-9.9778	28/08/2020	NA	404.1062	2.9922	6.124644685879963	-338.12585	-0.04680825943022119	-0.4492201438431635	-1.0834993804455595	0.65181944331249	-0.8687471601160542	-1.427932205627819	Russ	-1.0665184411205493	Test active	10 ms
S16	39	B	AR	IHI 0.01 S	0.010084152	1.3	1.2	21.3	25.4	39	60	16.0418	5.1211	6.8816	2.9886	15.7865	5.8475	5.0735	-9.9922	28/08/2020	NA	429.5264	4.8624	6.50991393649776	-363.54605000000004	-0.011997844093053687	-0.4296358607028598	-1.0875905821904561	0.6476929789088242	-0.8640594727686799	-1.433884970440933	Russ	-1.0575229445111385	Test active	10 ms
S16	41	B	AR	IHI 0.01 S	0.010037899	1.3	1.2	21.3	25.4	39	60	15.9464	5.3099	6.794	2.8557	15.6474	5.6692	5.0074	-9.8998	28/08/2020	NA	609.7106	4.8624	9.240790629331308	-543.73025	0.0911765109408117	-0.495619830052499	-1.125348964961064	0.513920505604522	-0.8878945599734068	-1.3956880628901176	Russ	-1.0575229445111385	Test active	10 ms
S16	42	B	AR	IHI 0.05 S	0.050039053	1.3	1.2	21.3	25.6	39	60	15.7616	5.3706	6.7584	2.8103	15.47	5.5782	4.9012	-9.8945	28/08/2020	NA	518.497	2.9922	7.8583547980573	-452.51664999999997	0.12434750326366982	-0.5224352331215302	-1.1382476149067797	0.4456462763802285	-0.9261893596881113	-1.3934971147297353	Russ	-1.0665184411205493	Test active	50 ms
S16	43	B	AR	IHI 0.05 S	0.050038099	1.3	1.2	21.3	25.6	39	60	15.9464	5.4024	6.8014	2.8532	15.6649	5.9607	4.9359	-9.9627	28/08/2020	NA	261.3046	2.6182	3.960339707200704	-195.32425	0.14172538721534872	-0.49004584177410443	-1.1260592430417753	0.7326231189988242	-0.9136768403839658	-1.421690070302956	Russ	-1.068317348045969	Test active	50 ms
S16	45	B	AR	IHI 0.05 S	0.050037146	1.3	1.2	21.3	25.8	39	60	15.582	4.8778	6.8189	3.1412	15.7706	5.5897	5.2115	-9.9026	28/08/2020	NA	585.7858	2.9922	8.878185702258323	-519.80545	-0.14495505055353858	-0.47686411273736146	-1.044235208143844	0.45427433831516656	-0.8142978686196286	-1.3968455449371115	Russ	-1.0665184411205493	Test active	50 ms
S16	46	B	AR	IHI 0.01 S	0.010043859	1.3	1.2	21.3	25.8	39	60	15.6688	4.8885	6.7808	3.0367	15.7935	5.8346	5.0414	-9.9136	28/08/2020	NA	391.3961	3.3663	5.932010060571064	-325.41575	-0.13910777513583544	-0.505562619954499	-1.0739248319175725	0.6380145442165891	-0.8756344546033504	-1.4013927958360186	Russ	-1.0647190532039732	Test active	10 ms
S16	47	B	AR	IHI 0.01 S	0.010045052	1.3	1.2	21.3	25.8	39	60	15.8223	4.9599	6.8568	3.0844	15.8943	5.7893	5.1842	-9.9505	28/08/2020	NA	480.3668	4.4884	7.280452437733356	-414.38645	-0.10008950739527367	-0.4483162538520727	-1.0603727261376026	0.6040274828554848	-0.824142012049115	-1.4166467556696232	Russ	-1.059321851436558	Test active	10 ms
S16	49	B	AR	IHI 0.05 S	0.050048828	1.3	1.2	21.5	25.8	39	60	16.5378	6.1746	6.8314	3.0645	16.0238	6.8363	5.2847	-9.8189	28/08/2020	NA	601.4865	2.2442	9.116145943451345	-535.5061499999999	0.5637128710985636	-0.4674485919968306	-1.0660265396600639	1.3895562520624636	-0.7879025829405666	-1.3622450994608855	Russ	-1.0701162549713885	Test active	50 ms
S16	50	B	AR	IHI 0.01 S	0.010040998	1.3	1.2	21.5	26	39	60	15.2674	4.3397	7.0587	3.614	16.2797	5.9485	5.7816	-10.2053	28/08/2020	NA	501.6749	3.7403	7.603398587609796	-435.69455	-0.4390128918868176	-0.2962367628510208	-0.9099074175197401	0.7234698706852376	-0.6087247488705403	-1.5219776219461147	Russ	-1.0629201462785538	Test active	10 ms
S16	54	B	AR	IHI 0.01 S	0.01004982	1.3	1.2	21.5	26.2	39	60	14.8141	2.7782	7.1309	4.7024	17.6952	8.8591	6.9443	-10.2271	28/08/2020	NA	753.2599	29.1744	11.416427769782974	-687.27955	-1.2923325708348106	-0.2418527150537158	-0.6006807523013081	2.907194833105326	-0.18946520434806208	-1.5309894464548572	Russ	-0.9405843745357373	Test active	10 ms
S16	55	B	AR	IHI 0.05 S	0.050043821	1.3	1.2	21.5	26.2	39	60	15.0034	2.9942	7.5241	4.3582	17.0361	7.4652	6.4873	-10.6343	28/08/2020	NA	636.6261	2.2442	9.648722687891167	-570.6457499999999	-1.1742941138045404	0.05432190536041782	-0.6984718384536274	1.8613986999652998	-0.35425544417499294	-1.6993204070034735	Russ	-1.0701162549713885	Test active	50 ms
S16	57	B	AR	IHI 0.01 S	0.010050058	1.3	1.2	21.7	26.2	39	60	13.5371	3.6729	7.5545	3.2769	15.067	5.3927	5.491	-10.6957	28/08/2020	NA	688.9618	4.1143	10.441923997068825	-622.98145	-0.8034019805339656	0.07722045180138862	-1.0056813139228395	0.3064718860383997	-0.7135125906510791	-1.72470233474828	Russ	-1.0611212393531342	Test active	10 ms
S16	58	B	AR	IHI 0.01 S	0.010042906	1.3	1.2	21.7	26.2	39	60	13.835	2.9875	7.336	3.8204	16.2963	6.6726	6.2344	-10.5449	28/08/2020	NA	869.5199	4.4884	13.178467528589952	-803.53955	-1.1779554918698314	-0.08736285074308765	-0.8512668591762228	1.266737666084257	-0.4454489926481458	-1.6623636587887236	Russ	-1.059321851436558	Test active	10 ms
S16	59	B	AR	IHI 0.05 S	0.050036192	1.3	1.2	21.7	26.4	39	60	14.6614	3.195	7.7359	4.2639	17.4362	7.7824	6.8014	-10.8717	28/08/2020	NA	610.8321	5.6105	9.257788114188541	-544.8517499999999	-1.064562066713438	0.21385848878797004	-0.7252635276580544	2.0993831561185505	-0.24099370603573916	-1.7974583491307863	Russ	-1.053924649669143	Test active	50 ms
S16	60	B	AR	IHI 0.05 S	0.050049067	1.3	1.2	21.7	26.4	39	60	14.7191	2.2488	8.0011	3.8019	17.3737	6.5379	6.3525	-11.0886	28/08/2020	NA	665.7845	4.4884	10.090648200562743	-599.8041499999999	-1.5816360854265925	0.4136181768190686	-0.8565229169734857	1.1656768015071983	-0.4028631560539214	-1.8871218691283174	Russ	-1.059321851436558	Test active	50 ms
S16	1	C	AA	IHI 0.01 S	0.010040045	1.3	1.2	21.1	26	39	60	10.0556	5.8983	8.8349	5.9465	17.8665	4.9505	11.1551	-4.7806	28/08/2020	00:29:00	222.4266	17.5794	8.814804246769151	-197.19330000000002	0.41272201148067666	1.041671072295428	-0.247217968216182	-0.02529585201635278	1.3289127865999477	0.7205198281719586	Russ	-0.9963552991353086	Both active	10 ms
S16	2	C	AA	IHI 0.05 S	0.050040007	1.3	1.2	21.1	26	39	60	10.7636	6.6268	9.0455	5.9281	18.3313	5.2296	11.238	-4.8722	28/08/2020	00:38:00	481.8621	17.5794	19.09627753801524	-456.6288	0.8108285667887863	1.20030376573189	-0.25244561489021666	0.18410345981332016	1.35880580822282	0.6826536297774267	Russ	-0.9963552991353086	Both active	50 ms
S16	4	C	AA	IHI 0.01 S	0.010043144	1.3	1.2	21.1	26	39	60	10.9672	6.8492	9.026	5.9475	18.4578	5.2467	11.2238	-4.7744	28/08/2020	00:56:00	127.1009	11.969	5.037030432008496	-101.8676	0.9323644595829159	1.1856155533766617	-0.24693385698389766	0.19693301277744568	1.3536854112741499	0.7230828241331604	Russ	-1.0233408269812279	Both active	10 ms
S16	5	C	AA	IHI 0.01 S	0.013082027	1.3	1.2	21.1	26	39	60	11.1626	6.9329	9.0613	5.8801	18.2429	5.0833	11.1992	-4.8418	28/08/2020	01:06:00	127.1009	11.5949	5.037030432008496	-101.8676	0.9781043616821457	1.2122049839479199	-0.26608295403987187	0.07433950667580307	1.3448148644475795	0.6952205777162233	Russ	-1.025140214897804	Both active	10 ms
S16	6	C	AA	IHI 0.05 S	0.050055981	1.3	1.2	21.1	26	39	60	10.9533	6.7214	9.0654	5.9523	18.3537	5.0934	11.2494	-4.8383	28/08/2020	01:15:00	70.2793	16.8314	2.785180693765778	-45.04600000000001	0.8625250391733397	1.2152932747508147	-0.24557012306893203	0.08191719585344408	1.362916549435133	0.6966674302749662	Russ	-0.9999531129861476	Both active	50 ms
S16	7	C	AA	IHI 0.01 S	0.010051966	1.3	1.2	21.1	26.2	39	60	11.0238	6.9079	9.046	5.9602	18.5459	5.319	11.2724	-4.8083	28/08/2020	01:24:00	219.8098	10.0988	8.711100014663163	-194.5765	0.9644425032295679	1.2006803865615103	-0.24332564433388454	0.2511772630292745	1.3712101501266414	0.7090690236356209	Russ	-1.0323363235906386	Both active	10 ms
S16	8	C	AA	IHI 0.01 S	0.010040045	1.3	1.2	21.3	26.2	39	60	11.0365	6.929	9.0169	5.9517	18.3391	5.1353	11.2057	-4.8259	28/08/2020	01:33:00	200.7447	10.4729	7.955546836917883	-175.51139999999998	0.9759731117635437	1.178761054277555	-0.24574058980830282	0.11335335194682751	1.347158708121267	0.7017934221973703	Russ	-1.0305369356740626	Both active	10 ms
S16	10	C	AA	IHI 0.05 S	0.050088882	1.3	1.2	21.3	26.2	39	60	11.1444	6.9587	9.0399	5.8987	18.218	4.9583	11.1762	-4.8556	28/08/2020	01:52:00	196.2588	9.3508	7.77776985174353	-171.02550000000002	0.9922033996052059	1.1960856124401313	-0.2607984851193805	-0.019443775225698713	1.336521263756071	0.6895158447703224	Russ	-1.0359341374414779	Both active	50 ms
S16	11	C	AA	IHI 0.01 S	0.010065079	1.3	1.2	21.3	26.2	39	60	11.0683	6.8897	9.039	5.8785	18.2267	5.0707	11.1519	-4.8513	28/08/2020	02:01:00	97.5686	15.3352	3.866660325839268	-72.3353	0.9544966702760919	1.1954076949468135	-0.266537532011527	0.06488615186013173	1.3277588943298249	0.6912934064853493	Russ	-1.007149702670139	Both active	10 ms
S16	13	C	AA	IHI 0.05 S	0.050035	1.3	1.2	21.5	26.6	39	60	11.0765	7.0656	9.0054	5.9017	18.2872	5.2137	11.1813	-4.8138	28/08/2020	02:19:00	42.99	8.2287	1.7037010616922876	-17.756700000000002	1.0506215063484272	1.170098775196267	-0.25994615142252697	0.17217422635544963	1.3383602795615797	0.7067953981861677	Russ	-1.041331339208893	Both active	50 ms
S16	14	C	AA	IHI 0.01 S	0.010049105	1.3	1.2	21.5	26.6	39	60	11.2351	7.1353	9.0129	5.845	18.2819	5.277	11.1425	-4.7716	28/08/2020	02:28:00	38.1303	10.4729	1.5111103185076862	-12.896999999999998	1.0887107677142134	1.1757480876405857	-0.2760552582930572	0.21966608031037005	1.324369335786339	0.7242403061801547	Russ	-1.0305369356740626	Both active	10 ms
S16	15	C	AA	IHI 0.05 S	0.050051928	1.3	1.2	21.5	26.6	39	60	11.2139	7.1198	9.0298	5.9005	18.3307	5.2167	11.22	-4.7862	28/08/2020	02:38:00	150.2782	7.4806	5.955550799935007	-125.0449	1.0802404154736152	1.188477871681783	-0.2602870849012683	0.17442502512108574	1.3523151642033788	0.7182048640779696	Russ	-1.0449296340508887	Both active	50 ms
S16	18	C	AA	IHI 0.05 S	0.050050974	1.3	1.2	21.7	26.8	39	60	11.1996	7.1581	9.018	5.9658	18.6286	5.274	11.2635	-4.7279	28/08/2020	03:05:00	106.9143	9.7248	4.237032017215347	-81.681	1.1011703826229642	1.1795896201027227	-0.2417346214330916	0.2174152815447339	1.3680008872503624	0.7423052938421747	Russ	-1.0341352305160583	Both active	50 ms
S16	19	C	AA	IHI 0.05 S	0.050071955	1.3	1.2	21.7	27	39	60	11.3798	7.3289	9.0738	6.0255	18.8442	5.3102	11.3224	-4.7036	28/08/2020	03:14:00	76.2606	7.1066	3.0222206370153724	-51.0273	1.1945081995709739	1.2216205046884514	-0.22477318086570786	0.24457491998340886	1.3892397168473125	0.7523505844643049	Russ	-1.046728540976308	Both active	50 ms
S16	21	C	AA	IHI 0.01 S	0.010044813	1.3	1.2	21.7	26.8	39	60	11.1601	7.1579	8.993	5.8942	18.2887	5.1087	11.1447	-4.7691	28/08/2020	03:33:00	78.8773	5.9845	3.1259209061042355	-53.644000000000005	1.1010610877553433	1.160758578621661	-0.2620769856646607	0.09339626955818779	1.3251626367220486	0.7252737722935427	Russ	-1.0521257427437234	Both active	10 ms
S16	23	C	AA	IHI 0.05 S	0.050036192	1.3	1.2	21.7	27.2	39	60	11.3799	7.4319	8.9935	5.9657	18.496	5.3104	11.2054	-4.7266	28/08/2020	03:51:00	86.3539	11.2209	3.4222198444119476	-61.120599999999996	1.2507950563955932	1.1611351994512813	-0.24176303255632	0.2447249732344509	1.3470505307209426	0.7428426962211363	Russ	-1.0269391218232236	Both active	50 ms
S16	25	C	AA	IHI 0.01 S	0.010039091	1.3	1.2	21.9	27.2	39	60	11.3968	7.4148	8.9609	5.9837	18.501	5.3353	11.2058	-4.6928	28/08/2020	04:09:00	265.4166	4.1143	10.518505308461439	-240.18330000000003	1.2414503452140302	1.1365795213599783	-0.23664903037519935	0.2634066029892305	1.3471947672547082	0.7568151580741405	Russ	-1.0611212393531342	Both active	10 ms
S16	26	C	AA	IHI 0.05 S	0.050043821	1.3	1.2	21.9	27.2	39	60	11.4172	7.4601	8.9548	5.9922	18.7396	5.4925	11.2684	-4.6781	28/08/2020	04:19:00	96.4472	7.8546	3.822219051808523	-71.2139	1.2662056327301006	1.1319847472385993	-0.23423408490078107	0.3813484583085588	1.369767784788988	0.7628919388208613	Russ	-1.043130727125469	Both active	50 ms
S16	27	C	AA	IHI 0.01 S	0.010039091	1.3	1.2	21.9	27.4	39	60	11.3302	7.3285	8.9297	5.897	18.2234	5.1409	11.0502	-4.6678	28/08/2020	04:28:00	61.3075	10.8469	2.429626723417072	-36.0742	1.1942896098357327	1.1130783815916137	-0.26128147421426395	0.117554842976015	1.2910867556199808	0.7671498192080193	Russ	-1.0287380287486432	Both active	10 ms
S16	28	C	AA	IHI 0.05 S	0.050033092	1.3	1.2	21.9	27.4	39	60	11.4871	7.4084	8.9548	6.0381	18.7342	5.27	11.2909	-4.6895	28/08/2020	04:37:00	236.632	19.8236	9.377766681329831	-211.39870000000002	1.2379529094501707	1.1319847472385993	-0.22119337933892338	0.21441421652388554	1.37788108981329	0.7581793333438125	Russ	-0.9855608956004782	Both active	50 ms
S16	30	C	AA	IHI 0.05 S	0.050035954	1.3	1.2	22.1	27.6	39	60	11.6114	7.472	8.9548	5.9979	18.4175	5.0306	11.1359	-4.6985	28/08/2020	04:56:00	231.0246	14.2132	9.155544459107608	-205.79129999999998	1.2727086773535279	1.1319847472385993	-0.23261465087675975	0.03480047502612944	1.3219894329792103	0.7544588553356161	Russ	-1.0125464234463977	Both active	50 ms
S16	34	C	AA	IHI 0.05 S	0.050041914	1.3	1.2	22.3	27.8	39	60	11.6069	7.4135	8.9191	6.0465	18.4227	4.9826	11.1701	-4.7111	28/08/2020	05:32:00	219.8098	10.4729	8.711100014663163	-194.5765	1.2407399285744962	1.1050940200036434	-0.21880684498773373	-0.001212305224047275	1.334321656616149	0.7492501861241412	Russ	-1.0305369356740626	Both active	50 ms
S16	35	C	AA	IHI 0.05 S	0.050041199	1.3	1.2	22.3	27.8	39	60	11.5041	7.4702	8.9161	5.9942	18.5484	5.0946	11.1805	-4.6679	28/08/2020	05:42:00	57.9431	8.9767	2.2962949752905883	-32.7098	1.2717250235449422	1.102834295025916	-0.23366586243621215	0.08281751535969839	1.3380718064940489	0.7671084805634835	Russ	-1.037733525358054	Both active	50 ms
S16	37	C	AA	IHI 0.01 S	0.010056019	1.3	1.2	22.3	28	39	60	11.4683	7.4602	8.8956	5.9565	18.384	5.0234	11.1031	-4.6858	28/08/2020	06:00:00	352.892	8.2287	13.985170389921254	-327.6587	1.2662602801639113	1.0873928410114455	-0.2443768558933372	0.02939855798860287	1.3101620372104503	0.7597088631916263	Russ	-1.041331339208893	Both active	10 ms
S16	38	C	AA	IHI 0.01 S	0.010040045	1.3	1.2	22.3	28	39	60	11.1958	7.1197	8.8617	5.9201	18.2287	4.8647	11.0783	-4.7143	28/08/2020	06:09:00	290.463	7.1066	11.511098429456315	-265.22970000000004	1.080185768039805	1.061857948763127	-0.25471850474849256	-0.08966869671354351	1.3012193721169978	0.7479273494990049	Russ	-1.046728540976308	Both active	10 ms
S16	39	C	AA	IHI 0.01 S	0.010046959	1.3	1.2	22.5	28	39	60	11.5375	7.4329	8.9013	5.9646	18.3399	4.8722	11.1066	-4.7293	28/08/2020	06:18:00	315.8832	8.9767	12.518505308461437	-290.6499	1.2513415307336966	1.0916863184691281	-0.24207555491183297	-0.0840416997994532	1.3114241068808974	0.7417265528186774	Russ	-1.037733525358054	Both active	10 ms
S16	41	C	AA	IHI 0.01 S	0.010046959	1.3	1.2	22.5	28.2	39	60	11.2848	7.1194	8.8956	6.0066	18.3387	4.8272	11.1364	-4.7557	28/08/2020	06:37:00	390.6484	70.6918	15.481462987401567	-365.4151	1.080021825738374	1.0873928410114455	-0.2301428831558847	-0.11780368128399378	1.3221697286464171	0.7308131506613016	Russ	-0.7408893521148452	Both active	10 ms
S16	42	C	AA	IHI 0.05 S	0.050053835	1.3	1.2	22.5	28.2	39	60	11.3337	7.2192	9.0062	5.9734	18.286	4.9	11.1164	-4.74	28/08/2020	06:46:00	337.5651	7.4806	13.377762718312704	-312.3318	1.1345599646810636	1.170701368523661	-0.23957537606772952	-0.06318429790455916	1.314957901958149	0.7373033178533773	Russ	-1.0449296340508887	Both active	50 ms
S16	43	C	AA	IHI 0.05 S	0.050054073	1.3	1.2	22.5	28.4	39	60	11.3645	7.2231	8.9662	5.9467	18.3417	5.0835	11.1863	-4.7201	28/08/2020	06:55:00	122.615	11.5949	4.859253446834144	-97.3817	1.1366912145996655	1.1405717021539634	-0.24716114596972522	0.07448955992684513	1.3401632362336464	0.7455297081159448	Russ	-1.025140214897804	Both active	50 ms
S16	45	C	AA	IHI 0.05 S	0.050050974	1.3	1.2	22.7	28.4	39	60	11.2117	7.1373	8.9011	5.9821	18.4402	5.0547	11.1977	-4.739	28/08/2020	07:13:00	249.3421	10.4729	9.881470120832391	-224.10879999999997	1.0898037163904195	1.0915356701372787	-0.23710360834685448	0.05288189177673949	1.3442739774459593	0.7377167042987326	Russ	-1.0305369356740626	Both active	50 ms
S16	46	C	AA	IHI 0.01 S	0.010051012	1.3	1.2	22.7	28.6	39	60	11.3578	7.1986	8.9021	5.9279	18.1463	4.7075	11.0831	-4.7567	28/08/2020	07:23:00	197.3803	14.2132	7.822215088791399	-172.147	1.1233025933161398	1.0922889117965222	-0.2525024371366734	-0.2076105520328725	1.3029502105221822	0.7303997642159463	Russ	-1.0125464234463977	Both active	10 ms
S16	47	C	AA	IHI 0.01 S	0.010051012	1.3	1.2	22.7	28.6	39	60	11.6097	7.3235	8.9095	6.0133	18.3314	4.8607	11.0878	-4.6575	28/08/2020	07:32:00	250.4636	16.4573	9.925915357880262	-225.2303	1.1915572381452173	1.0978629000749154	-0.22823933789957856	-0.0926697617343919	1.304644989793925	0.7714076995951773	Russ	-1.0017525009027237	Both active	10 ms
S16	49	C	AA	IHI 0.05 S	0.05005002	1.3	1.2	22.7	28.6	39	60	11.8423	7.109	9.0931	6.1538	18.4742	4.5625	11.3948	-4.921	28/08/2020	07:50:00	67.2887	13.4651	2.6666627036495427	-42.055400000000006	1.0743384926221018	1.2361580687118303	-0.1883217097636085	-0.3163991590386142	1.4153465294588436	0.6624803712440955	Russ	-1.0161447182883931	Both active	50 ms
S16	50	C	AA	IHI 0.01 S	0.010039091	1.3	1.2	22.9	28.8	39	60	11.5977	7.453	8.8883	5.9262	18.3364	4.8061	11.1305	-4.7437	28/08/2020	07:59:00	140.9325	10.8469	5.585179108558928	-115.6992	1.2623256649295689	1.081894176898975	-0.2529854262315572	-0.1336342992689677	1.3200422397733778	0.7357737880055636	Russ	-1.0287380287486432	Both active	10 ms
S16	54	C	AA	IHI 0.01 S	0.01005888	1.3	1.2	22.9	29.2	39	60	10.571	4.6823	9.8698	6.3811	18.7589	4.2618	12.1198	-5.3883	28/08/2020	08:36:00	195.885	50.8681	7.762956093733281	-170.6517	-0.25179078365269497	1.8212008654454455	-0.1237432266653455	-0.542004221980867	1.67677524690857	0.4693048853296347	Russ	-0.8362395960117424	Both active	10 ms
S16	55	C	AA	IHI 0.05 S	0.05005002	1.3	1.2	23.1	29	39	60	10.7109	4.5762	9.9226	6.5225	18.7474	3.9323	12.1487	-5.495	28/08/2020	08:45:00	260.9307	22.8159	10.340728323287085	-235.69740000000002	-0.3097717109254338	1.8609720250534467	-0.08356989842031953	-0.7892169530732255	1.6871963364731177	0.4251965516102404	Russ	-0.9711681972236522	Both active	50 ms
S16	57	C	AA	IHI 0.01 S	0.010030985	1.3	1.2	23.1	29.2	39	60	10.7368	4.6789	9.846	6.5482	19.1238	3.898	12.088	-5.4515	28/08/2020	09:04:00	259.0616	8.2287	10.266655570218719	-233.8283	-0.2536487964022455	1.8032737139554753	-0.07626823975060841	-0.8149510856269976	1.665308442474223	0.4431788619831893	Russ	-1.041331339208893	Both active	10 ms
S16	58	C	AA	IHI 0.01 S	0.010041952	1.3	1.2	23.1	29.4	39	60	9.6882	4.6746	9.785	5.8538	17.8072	4.8648	11.6047	-5.3862	28/08/2020	09:13:00	164.1097	15.7093	6.503695513468314	-138.8764	-0.25599863605608875	1.7573259727416854	-0.2735550794489538	-0.08959367008802248	1.4910346505522194	0.4701729968648807	Russ	-1.0053503147535627	Both active	10 ms
S16	59	C	AA	IHI 0.05 S	0.050045013	1.3	1.2	23.1	29.4	39	60	9.9948	4.5609	9.8547	6.106	18.5159	4.5312	11.8288	-5.4657	28/08/2020	09:22:00	149.9043	8.2287	5.940733078907634	-124.671	-0.3181327682984112	1.809826916390884	-0.201902226666807	-0.3398824928267502	1.5718431685942658	0.4373087744591463	Russ	-1.041331339208893	Both active	50 ms
S16	60	C	AA	IHI 0.05 S	0.05005002	1.3	1.2	23.1	29.4	39	60	9.9774	4.6574	9.8199	6.028	18.2362	4.6316	11.6982	-5.4202	28/08/2020	09:31:00	207.4736	18.3275	8.222214296187975	-182.2403	-0.265397994671462	1.7836141066492475	-0.2240629027849968	-0.26455576080346427	1.5247499403198739	0.4561178577228054	Russ	-0.992757004293313	Both active	50 ms
S17	1	A	RR	IHI 0.05 S	0.050050974	1.3	1.2	18	17	49	45	17.3388	1.6953	1.262	16.7565	14.2448	4.1691	5.8511	-19.4082	31/08/2020	04:18:00	22.0557	515.788	0.07727553099183002	263.36064999999996	-0.7807478205091029	-1.3397159329221313	0.5655148576302415	2.224523494467591	-1.5376257685205539	1.0320890434047816	Russ	1.3999840079330825	Both resting	50 ms
S17	3	A	RR	IHI 0.01 S	0.010052919	1.3	1.2	18.2	17	49	45	17.4797	1.9454	1.105	16.994	14.2652	3.8791	5.768	-19.3519	31/08/2020	04:36:00	37.3826	391.2359	0.1309756781627962	248.03374999999997	-0.6859488468763233	-1.4463958661601397	0.7807318943045003	1.9020992443385931	-1.6200366520283147	1.0535555697398225	Russ	0.800899421661563	Both resting	10 ms
S17	4	A	RR	IHI 0.05 S	0.05004096	1.3	1.2	18.2	17.2	49	45	17.5321	2.0211	1.166	17.0129	14.3137	3.8894	5.6816	-19.4482	31/08/2020	04:45:00	102.0546	342.9859	0.35756395875709296	183.36174999999997	-0.6572551951210197	-1.40494697490206	0.7978586395387874	1.9135508642569679	-1.705720169899199	1.0168375149251792	Russ	0.5688211886361799	Both resting	50 ms
S17	5	A	RR	IHI 0.05 S	0.050036907	1.3	1.2	18.2	17.2	49	45	17.4803	2.0311	1.18	16.9547	14.3639	4.0104	5.7552	-19.2258	31/08/2020	04:55:00	205.2306	307.8271	0.7190569145740952	80.18574999999996	-0.6534647523528159	-1.3954341146133202	0.7451191383411382	2.048079603103894	-1.6327305065277045	1.1016360132717702	Russ	0.39971046989435927	Both resting	50 ms
S17	6	A	RR	IHI 0.05 S	0.050042152	1.3	1.2	18.4	17.2	49	45	17.4281	2.0504	1.1095	17.0321	14.2596	3.8833	5.7579	-19.1527	31/08/2020	05:04:00	54.5786	232.2729	0.19122450413229658	230.83774999999997	-0.6461491978101824	-1.4433381610673304	0.815257237872034	1.9067688369266682	-1.6300528965942394	1.1295081815682442	Russ	0.03630144950790551	Both resting	50 ms
S17	9	A	RR	IHI 0.05 S	0.050043106	1.3	1.2	18.6	17.4	49	45	17.4948	1.9748000000000001	1.0078	16.9004	14.4967	3.6802	6.0903	-19.0163	31/08/2020	05:31:00	182.0534	244.6159	0.6378520361570037	103.36294999999996	-0.6748049451378038	-1.5124422961648174	0.6959137274299307	1.680960681060463	-1.3004093625631963	1.1815158936836885	Russ	0.09567018795831603	Both resting	50 ms
S17	10	A	RR	IHI 0.01 S	0.010043144	1.3	1.2	18.6	17.6	49	45	17.4228	2.083	0.8507	17.0054	14.3883	3.6497	6.076	-18.8814	31/08/2020	05:41:00	369.7142	335.5053	1.295350459074962	-84.29785000000004	-0.6337923543858376	-1.6191901784048879	0.7910623120648664	1.647050544408965	-1.3145907781367343	1.2329516734811492	Russ	0.5328401641808496	Both resting	10 ms
S17	11	A	RR	IHI 0.05 S	0.050043821	1.3	1.2	18.8	17.6	49	45	17.5356	1.7717	0.8753	17.0349	14.3704	3.6105	6.0114	-18.985	31/08/2020	05:50:00	164.8574	431.6312	0.5776032101875034	120.55894999999995	-0.751788837760025	-1.6024747238975316	0.8177945334622995	1.6034676802535968	-1.3786550750633446	1.1934502147189783	Russ	0.9951972423150397	Both resting	50 ms
S17	14	A	RR	IHI 0.01 S	0.010032892	1.3	1.2	19	17.8	49	45	17.5083	1.6237	0.9169	17.1968	14.4344	3.5641	5.9224	-19.1328	31/08/2020	06:17:00	454.5728	564.038	1.5926655918625545	-169.15645	-0.8078873907294428	-1.5742079390395622	0.9645045891994037	1.551879800232957	-1.4669170321294187	1.1370958169868464	Russ	1.6320622409584655	Both resting	10 ms
S17	15	A	RR	IHI 0.05 S	0.050042152	1.3	1.2	19	18	49	45	17.3917	1.391	0.9684	17.2088	14.4469	3.7359	5.9199	-19.2683	31/08/2020	06:27:00	190.6514	374.0305	0.6679764491417538	94.76494999999997	-0.8960909939455475	-1.5392142029774132	0.9753787131576824	1.7428883732404117	-1.4693963005863304	1.0854312642621922	Russ	0.7181429692160723	Both resting	50 ms
S17	17	A	RR	IHI 0.01 S	0.010035038	1.3	1.2	19.2	18.2	49	45	18.5383	6.3664	3.6568	17.4175	14.4092	3.7591	5.9595	-19.1628	31/08/2020	06:45:00	514.0111	441.356	1.8009168010171812	-228.5947500000001	0.9898059009466206	0.2875267684688382	1.164497852332073	1.7686823132507317	-1.4301246882288414	1.1256571706271439	Russ	1.0419726703052004	Both resting	10 ms
S17	18	A	RR	IHI 0.01 S	0.01010704	1.3	1.2	19.2	18.2	49	45	18.7192	6.4184	3.725	17.3655	14.4735	3.7028	6.029	-19.1076	31/08/2020	06:54:00	264.2952	553.191	0.9259988084074372	21.121149999999943	1.009516203341281	0.3338679878754125	1.1173766485128673	1.7060875364153432	-1.361201025126683	1.1467042799289953	Russ	1.5798891302097333	Both resting	10 ms
S17	19	A	RR	IHI 0.01 S	0.010061026	1.3	1.2	19.4	18.4	49	45	18.6485	6.152	3.5652	17.4781	14.4635	3.7163	5.9927	-19.2495	31/08/2020	07:03:00	180.5581	280.8969	0.6326130230451059	104.85824999999997	0.9085388079963291	0.2252854825796562	1.2194121783213794	1.7210969411627277	-1.3972000031210476	1.092599482647605	Russ	0.27017858945870826	Both resting	10 ms
S17	21	A	RR	IHI 0.01 S	0.010048151	1.3	1.2	19.6	18.4	49	45	18.7465	6.48	3.7027	17.2811	14.5763	3.4391	6.1612	-19.0455	31/08/2020	07:22:00	485.9741	427.1428	1.7026848672124077	-200.55775000000006	1.0328653307934172	0.3187153604154916	1.0408953100063079	1.412903830349768	-1.230097309125167	1.1703822778935788	Russ	0.9736084352453792	Both resting	10 ms
S17	23	A	RR	IHI 0.05 S	0.05239296	1.3	1.2	19.6	18.6	49	45	18.8632	6.4476	3.9241	17.0856	14.5341	3.1761	6.4347	-18.7627	31/08/2020	07:40:00	6.7289	304.8348	0.023575734186216037	278.68744999999996	1.0205842962244365	0.469154450981702	0.8637377071860245	1.1204983897155392	-0.9588653399389743	1.2782105842443703	Russ	0.38531777151753327	Both resting	50 ms
S17	24	A	RR	IHI 0.05 S	0.050040007	1.3	1.2	19.7	18.6	49	45	18.9286	6.3707	3.7384	17.1679	14.8299	3.1374	6.5199	-18.7951	31/08/2020	07:49:00	450.0868	126.0483	1.576948202161509	-164.67045000000002	0.9914357913369485	0.3429731541517774	0.9383160739998833	1.0774714294397039	-0.8743718709274078	1.2658568461758912	Russ	-0.4746294825507081	Both resting	50 ms
S17	25	A	RR	IHI 0.05 S	0.050065994	1.3	1.2	19.7	18.8	49	45	19.0055	6.4181	3.9727	16.697	14.3614	2.7396	6.7114	-18.7658	31/08/2020	07:59:00	585.4119	828.1034	2.0510804654323413	-299.99555	1.0094024900582348	0.5021776659840409	0.5115973263371115	0.6351943028834438	-0.6844599071279344	1.2770285907872012	Russ	2.902193462412165	Both resting	50 ms
S17	26	A	RR	IHI 0.05 S	0.050045013	1.3	1.2	19.9	18.8	49	45	19.1166	6.575	3.9837	16.6318	14.6173	2.7835	6.8413	-18.7469	31/08/2020	08:08:00	612.3274	186.6412	2.1453830518118533	-326.91105000000005	1.0688745370913542	0.5096520562109075	0.45251458616379864	0.6840026635064199	-0.5556371181067774	1.284234937993813	Russ	-0.1831829920660711	Both resting	50 ms
S17	28	A	RR	IHI 0.01 S	0.010124922	1.3	1.2	20.1	19	49	45	18.9406	6.3571	3.9285	16.7737	14.542	2.8278	6.8334	-18.7858	31/08/2020	08:26:00	162.6144	265.9357	0.5697445153369806	122.80194999999998	0.9862807891721911	0.4721442070724487	0.5811011019704426	0.7332557472330218	-0.5634716064306201	1.2694028265474	Russ	0.19821654054804783	Both resting	10 ms
S17	29	A	RR	IHI 0.01 S	0.010052919	1.3	1.2	20.1	19	49	45	19.1764	7.1039	4.4487	16.432	14.4811	2.6427	7.0561	-18.2736	31/08/2020	08:35:00	199.997	404.3269	0.7007201934997769	85.41934999999995	1.2693510551016585	0.8256149158011866	0.27146042225846495	0.5274601310299961	-0.34261837228888353	1.4646986487287121	Russ	0.8638659739628126	Both resting	10 ms
S17	31	A	RR	IHI 0.01 S	0.010036945	1.3	1.2	20.3	19.2	49	45	19.1817	7.2516	4.1123	16.6347	14.2588	2.5483	6.942	-18.5555	31/08/2020	08:54:00	79.9988	640.3401	0.28028807739991074	205.41754999999995	1.3253358947880298	0.5970344728631872	0.4551424994537162	0.4225054785742116	-0.45577218466235503	1.3572135017687124	Russ	1.999068594204602	Both resting	10 ms
S17	32	A	RR	IHI 0.01 S	0.010055065	1.3	1.2	20.5	19.4	49	45	19.1682	7.1422	4.0684	16.6009	14.2243	2.3744	6.9534	-18.5616	31/08/2020	09:03:00	592.5146	353.8328	2.075965865305194	-307.09825	1.2838684509038791	0.5672048609577819	0.42451371697123286	0.2291621092727197	-0.4444667204988354	1.3548876436755728	Russ	0.6209938183937557	Both resting	10 ms
S17	33	A	RR	IHI 0.01 S	0.010060072	1.3	1.2	20.3	19.4	49	45	18.789	7.814	4.4489	16.205	14.0529	3.1221	7.1543	-18.0591	31/08/2020	09:12:00	152.5211	177.6645	0.5343810892403326	132.89524999999998	1.5385103960718174	0.8257508138053118	0.065758244047699893	1.0604607707260016	-0.24523270730137287	1.5464849702005805	Russ	-0.22636012521423599	Both resting	10 ms
S17	36	A	RR	IHI 0.01 S	0.010060072	1.3	1.2	20.7	19.6	49	45	18.8338	7.317	4.1444	16.5252	14.1148	2.26	7.1174	-18.1859	31/08/2020	09:40:00	506.1608	422.6544	1.7734120697710558	-220.74445000000003	1.3501253904920836	0.6188461025252256	0.35591611833442927	0.10197130163562504	-0.28182670972539675	1.4981376249202403	Russ	0.9520196281757184	Both resting	10 ms
S17	37	A	RR	IHI 0.01 S	0.010064125	1.3	1.2	20.9	19.6	49	45	18.8816	7.338	3.9634	16.6287	14.3399	1.9742	7.1124	-18.3285	31/08/2020	09:49:00	429.9002	494.0942	1.5062213499682133	-144.48385000000002	1.3580853203053116	0.4958584087922352	0.44970543747457686	-0.21578335590529757	-0.286785246639221	1.4437659258904576	Russ	1.295638748417931	Both resting	10 ms
S17	38	A	RR	IHI 0.05 S	0.050045013	1.3	1.2	20.9	19.7	49	45	19.1186	7.5901	4.1638	16.5471	14.3739	2.1249	7.0613	-18.3582	31/08/2020	09:58:00	68.784	346.3522	0.24099530387800144	216.63234999999997	1.4536423824917317	0.6320282089253363	0.375761394558286	-0.04823392661412538	-0.3374614938985059	1.432441665994352	Russ	0.5850127939384253	Both resting	50 ms
S17	40	A	RR	IHI 0.01 S	0.010046959	1.3	1.2	21.1	19.9	49	45	18.9583	7.0052	3.9116	16.7438	14.3103	1.8487	7.1467	-18.416	31/08/2020	10:16:00	421.3022	589.846	1.4760969369834631	-135.88585000000006	1.231939384979486	0.46066082572389866	0.554006409774398	-0.35531522966801904	-0.2527696834103859	1.410403207341326	Russ	1.756196438635545	Both resting	10 ms
S17	42	A	RR	IHI 0.05 S	0.050767899	1.3	1.2	21.3	19.9	49	45	19.1875	7.2159	3.7924	16.7388	14.3065	1.6491	7.1017	-18.4422	31/08/2020	10:35:00	88.5968	476.8888	0.3104124903846609	196.81954999999996	1.3118040141055423	0.3796656152654875	0.5494755247917829	-0.5772320583774949	-0.29739651563480507	1.4004134561871864	Russ	1.2128822959724403	Both resting	50 ms
S17	43	A	RR	IHI 0.01 S	0.0101192	1.3	1.2	21.3	20.1	49	45	19.3666	8.3791	3.9555	16.5506	14.2539	2.0977	7.0977	-18.0244	31/08/2020	10:44:00	561.1132	733.8478	1.9659462395899887	-275.69685000000004	1.7527083169030195	0.49049043762930344	0.37893301404611623	-0.07847509766070689	-0.301363345165865	1.5597156711566362	Russ	2.448832361878542	Both resting	10 ms
S17	44	A	RR	IHI 0.01 S	0.010046005	1.3	1.2	21.5	20.1	49	45	19.3156	7.4897	4.1369	16.4771	14.4159	1.681	7.2631	-18.2732	31/08/2020	10:53:00	454.1989	406.5711	1.591355575810566	-168.78255000000001	1.4155863370989648	0.6137499273705436	0.31232900480166226	-0.5417653908633051	-0.13733494405655527	1.4648511640135078	Russ	0.8746603774976428	Both resting	10 ms
S17	45	A	RR	IHI 0.01 S	0.01006794	1.3	1.2	21.5	20.1	49	45	19.479	7.9556	3.8472	16.6768	14.379	1.7863	6.9918	-18.478	31/08/2020	11:02:00	299.8087	385.2514	1.0504258077716992	-14.392350000000022	1.5921830656695841	0.41690166839569653	0.49329255100734387	-0.4246920338337069	-0.406385157000665	1.3867633381979414	Russ	0.7721145058990675	Both resting	10 ms
S17	46	A	RR	IHI 0.05 S	0.05004096	1.3	1.2	21.7	20.3	49	45	19.4508	8.5711	4.3787	16.4602	14.1149	2.8016	6.9641	-18.1827	31/08/2020	11:11:00	349.1537	412.9296	1.2233135908296777	-63.73735000000005	1.8254848180525345	0.7780506143574891	0.2970146135604206	0.7041263839455056	-0.4338554515032514	1.4993577471986084	Russ	0.9052442001855577	Both resting	50 ms
S17	48	A	RR	IHI 0.05 S	0.050046921	1.3	1.2	21.7	20.3	49	45	19.2139	7.3818	3.794	16.6864	14.1826	1.8017	7.0315	-18.5136	31/08/2020	11:30:00	398.4988	331.391	1.3962017242530083	-113.08245000000005	1.3746874596300447	0.38075279929848616	0.5019918501739655	-0.40757019434409797	-0.3670143739048989	1.3731894778510954	Russ	0.5130507450277652	Both resting	50 ms
S17	50	A	RR	IHI 0.05 S	0.050083876	1.3	1.2	21.9	20.5	49	45	17.6784	1.0776	4.6689	17.2889	14.2233	1.6846	7.0062	-18.7881	31/08/2020	11:48:00	420.5545	369.1681	1.473477255244838	-135.13815000000005	-1.0148834703010579	0.975238618342648	1.0479634905791917	-0.5377628829306692	-0.3921045706888507	1.2685258636598222	Russ	0.6947552552209919	Both resting	50 ms
S17	53	A	RR	IHI 0.05 S	0.050096035	1.3	1.2	22.1	20.7	49	45	21.5353	8.3356	4.5316	18.3492	14.6231	2.8983	6.6958	-18.7282	31/08/2020	12:16:00	606.72	380.763	2.1257366650508986	-321.30365000000006	1.7362198908613327	0.8819446385109379	2.008782959992731	0.8116381942471403	-0.6999305422990664	1.2913650275580268	Russ	0.7505256988294067	Both resting	50 ms
S17	54	A	RR	IHI 0.01 S	0.010044098	1.3	1.2	22.3	20.7	49	45	18.4968	4.5586	3.8627	17.2491	14.2112	2.5366	6.746	-18.816	31/08/2020	12:25:00	538.3098	427.1428	1.8860510268595336	-252.89345000000003	0.30456965731071983	0.42743376371537245	1.0118976461175657	0.40949732779314535	-0.6501468316842696	1.2578879225452997	Russ	0.9736084352453792	Both resting	10 ms
S17	55	A	RR	IHI 0.05 S	0.050071955	1.3	1.2	22.3	20.9	49	45	18.5868	5.0933	3.6837	17.1405	14.2844	2.6224	6.5826	-19.135	31/08/2020	12:34:00	675.8779	279.0267	2.3680419849808887	-390.46155	0.5072446321265823	0.3058050500236306	0.9134868242951477	0.504890433520966	-0.81219181802804985	1.1362569829204674	Russ	0.26118309284929736	Both resting	50 ms
S17	57	A	RR	IHI 0.05 S	0.05004406	1.3	1.2	22.5	20.9	49	45	18.5095	4.879	3.5162	17.2832	14.0967	2.351	6.5001	-19.2377	31/08/2020	12:53:00	97.5686	328.7728	0.3418465690560475	187.84774999999996	0.42601544360397253	0.19199047156906768	1.0427982816990087	0.20314580771058668	-0.8940076771061523	1.0970986835490881	Russ	0.5004574345675152	Both resting	50 ms
S17	59	A	RR	IHI 0.01 S	0.010037899	1.3	1.2	22.7	21.1	49	45	18.5709	4.7215	3.6717	17.2372	14.2473	2.7193	6.507	-19.2212	31/08/2020	13:11:00	257.5663	356.451	0.9024230742212211	27.850049999999953	0.3663159700047612	0.29765116977613953	1.0011141398589423	0.6126246053744142	-0.8871648961650747	1.1033899390469244	Russ	0.6335871288540056	Both resting	10 ms
S17	60	A	RR	IHI 0.05 S	0.05004096	1.3	1.2	22.7	21.1	49	45	18.302	4.0448	3.2096	17.5646	14.2758	2.6987	6.4192	-19.7693	31/08/2020	13:20:00	96.821	310.8193	0.3392272376827747	188.59534999999997	0.10981670788040354	-0.016341168754329373	1.297796488520633	0.5897213655376647	-0.97423680437183	0.8944058700551683	Russ	0.4141026872800288	Both resting	50 ms
S17	1	B	AR	IHI 0.05 S	0.05005312	1.3	1.2	23.1	21.3	49	45	18.5866	5.2835	3.5258	16.5805	13.4803	3.439	6.3222	-23.7959	31/08/2020	15:06:00	500.1795	21.6938	0.9366466992196881	33.831349999999986	0.5793388535778204	0.1985135757670604	0.40602770624216095	1.4127926495738619	-1.070432420500023	-0.6408892443440337	Russ	-0.9765653989910673	Test active	50 ms
S17	3	B	AR	IHI 0.01 S	0.010051966	1.3	1.2	23.1	21.3	49	45	18.7378	4.8593	3.4783	16.8122	13.511	2.7427	6.3156	-23.8759	31/08/2020	15:25:00	454.1989	151.1083	0.8505424562066481	79.81195000000002	0.41854827135061107	0.16623779978740832	0.6159889163365847	0.6386409069365472	-1.0769776892262708	-0.6713923013032398	Russ	-0.3540930987244676	Test active	10 ms
S17	4	B	AR	IHI 0.05 S	0.050045967	1.3	1.2	23.3	21.3	49	45	18.6935	4.8905	3.6196	17.0436	13.7458	2.8442	6.2723	-24.0312	31/08/2020	15:34:00	609.7106	523.6426	1.1417569511930328	-75.69975	0.4303744527874073	0.2622497397016159	0.8256782733320521	0.7514893944816962	-1.1199186188999892	-0.7306063606252959	Russ	1.4377639393138322	Test active	50 ms
S17	5	B	AR	IHI 0.05 S	0.05004406	1.3	1.2	23.3	21.5	49	45	18.7316	4.8942	3.6477	17.0893	13.7159	2.881	6.2273	-24.1083	31/08/2020	15:43:00	352.1443	157.4668	0.659432856092718	181.86655000000002	0.4317769166116425	0.28134340928115736	0.8670905620731622	0.7924039200153069	-1.1645454511244093	-0.7600036817697307	Russ	-0.32350927603655266	Test active	50 ms
S17	6	B	AR	IHI 0.05 S	0.050049067	1.3	1.2	23.1	21.5	49	45	18.8134	5.2265	3.6992	17.1101	13.5757	2.729	6.221	-24.2196	31/08/2020	15:52:00	466.5352	22.4418	0.8736436722212666	67.47565000000003	0.5577333297990581	0.3163371453433065	0.8859390436008425	0.6234091406373496	-1.1707932076358276	-0.8024410597642251	Russ	-0.9729675851402283	Test active	50 ms
S17	9	B	AR	IHI 0.05 S	0.050040007	1.3	1.2	23.3	21.5	49	45	18.5676	4.4102	3.346	16.8243	13.5827	2.6368	6.3756	-23.7341	31/08/2020	16:20:00	565.5991	416.6699	1.0591528243293185	-31.588250000000016	0.24831948663057377	0.07634127005881927	0.6269536579945155	0.5209004652515096	-1.0174752462603782	-0.6173256328430483	Russ	0.9232347124132229	Test active	50 ms
S17	10	B	AR	IHI 0.01 S	0.010051966	1.3	1.2	23.3	21.5	49	45	18.7232	4.4085	3.3239	16.8044	13.4764	2.4709	6.2743	-23.6499	31/08/2020	16:29:00	410.8351	253.5927	0.7693384881599316	123.17575	0.24767511135997924	0.0613245406030232	0.6089207357637042	0.33645155802254123	-1.1179352041344597	-0.5852211653934837	Russ	0.13884780209763745	Test active	10 ms
S17	11	B	AR	IHI 0.05 S	0.05004096	1.3	1.2	23.5	21.5	49	45	18.5975	4.1033	3.1797	17.0342	13.696	2.2418	6.4392	-23.6865	31/08/2020	16:38:00	431.0217	31.0445	0.807140341811407	102.98915	0.13199079807439618	-0.03665792037099467	0.8171602095647315	0.08173640042063302	-0.954402656716533	-0.5991763139523201	Russ	-0.931589358917483	Test active	50 ms
S17	14	B	AR	IHI 0.01 S	0.010052919	1.3	1.2	23.5	21.5	49	45	18.6107	3.8456	3.3163	17.0186	13.6048	2.1778	6.3973	-23.7966	31/08/2020	17:06:00	597.0005	377.3967	1.117955749400972	-62.98964999999998	0.03431108793778176	0.05616041644627881	0.8030238484189705	0.010580703840440298	-0.9959551960543803	-0.6411561460924275	Russ	0.7343340935271613	Test active	10 ms
S17	15	B	AR	IHI 0.05 S	0.05004096	1.3	1.2	23.5	21.7	49	45	18.7294	3.9345	3.3395	17.0294	13.8007	1.9517	6.427	-23.8049	31/08/2020	17:15:00	558.8702	316.4297	1.046552144024789	-24.85934999999995	0.06800812414711434	0.07192458492476164	0.8128105599814206	-0.2407990304842715	-0.9665014867862645	-0.6443208382519444	Russ	0.4410882151259483	Test active	50 ms
S17	17	B	AR	IHI 0.01 S	0.010044098	1.3	1.2	23.5	21.7	49	45	18.8009	4.1169	3.2013	16.9542	13.6711	2.1271	6.4632	-23.6701	31/08/2020	17:34:00	725.5968	498.2086	1.3587678976934645	-191.58595000000003	0.1371458002391536	-0.021980935925510835	0.7446660498428777	-0.045787949544181035	-0.9306016795301761	-0.592923187275684	Russ	1.3154286485621722	Test active	10 ms
S17	18	B	AR	IHI 0.01 S	0.010043144	1.3	1.2	23.5	21.7	49	45	18.9489	4.4444	3.341	16.9525	13.5582	1.9853	6.4773	-23.9808	31/08/2020	17:43:00	419.0592	44.5096	0.784739111574231	114.95165000000003	0.2612828008978312	0.07294381995569806	0.7431255489487886	-0.2034422897796703	-0.9166186054331914	-0.7113894347409967	Russ	-0.8668234186996573	Test active	10 ms
S17	19	B	AR	IHI 0.01 S	0.010040045	1.3	1.2	23.5	21.7	49	45	18.7401	4.4165	3.3079	17.0385	13.5674	2.1864	6.4852	-23.8827	31/08/2020	17:52:00	554.0105	65.8294	1.0374517671316978	-19.999649999999974	0.2507074655745424	0.050452700273035084	0.8210567706497818	0.02014225056840362	-0.9087841171093487	-0.6739850611447716	Russ	-0.7642770661099254	Test active	10 ms
S17	21	B	AR	IHI 0.01 S	0.010045052	1.3	1.2	23.5	21.5	49	45	18.9858	4.4213	3.161	16.8147	13.6	1.9581	6.645	-23.731	31/08/2020	18:10:00	571.9542	489.6059	1.0710535188564052	-37.94335000000001	0.25252687810328006	-0.049364383756668226	0.6182543588278906	-0.2336834608262523	-0.7503092773435225	-0.6161436393858791	Russ	1.274050422339427	Test active	10 ms
S17	23	B	AR	IHI 0.05 S	0.050041914	1.3	1.2	23.5	21.5	49	45	18.233	3.9053	2.4817	16.7888	13.5268	2.3962	6.7972	-22.9214	31/08/2020	18:29:00	594.0099	455.5691	1.1123554886572062	-59.99905000000001	0.05694003126395899	-0.5109419547667257	0.5947843746179399	0.25339951842034764	-0.5993714136867084	-0.30745270295871996	Russ	1.110336424373865	Test active	50 ms
S17	24	B	AR	IHI 0.05 S	0.050043821	1.3	1.2	23.7	21.5	49	45	18.4482	4.0402	2.4084	16.9215	13.7078	2.6591	6.9047	-22.9701	31/08/2020	18:38:00	441.4888	572.6406	0.8267412544145873	92.52204999999998	0.10807310420702944	-0.5607485732784838	0.7150340620565706	0.5456937782786704	-0.4927628700394849	-0.32602143888263624	Russ	1.673439986190054	Test active	50 ms
S17	25	B	AR	IHI 0.05 S	0.050049067	1.3	1.2	23.7	21.5	49	45	18.6153	4.1183	2.4302	16.9106	13.742	2.6956	6.8956	-22.9487	31/08/2020	18:47:00	503.9178	301.4685	0.9436471187804517	30.093050000000005	0.1376764622267019	-0.5459356908288748	0.7051567327944651	0.5862747614845618	-0.5017874072226453	-0.3178618711460489	Russ	0.3691261662152879	Test active	50 ms
S17	26	B	AR	IHI 0.05 S	0.050045013	1.3	1.2	23.5	21.5	49	45	18.4339	3.8866	2.2597	16.964	13.7907	2.6908	6.9056	-22.7481	31/08/2020	18:56:00	546.1602	307.453	1.0227511294948408	-12.149350000000027	0.04985190328741772	-0.6617887393453107	0.7535465844088035	0.5809380842410469	-0.4918703333949968	-0.2413754558208423	Russ	0.3979110819777832	Test active	50 ms
S17	28	B	AR	IHI 0.01 S	0.010044813	1.3	1.2	23.7	21.5	49	45	17.7259	2.2491	1.7916	16.2802	13.5342	1.8726	7.3549	-22.057	31/08/2020	19:15:00	698.3074	479.507	1.3076651906979044	-164.29655000000002	-0.5708331000059709	-0.9798580179995251	0.13390275418624614	-0.3287430242263533	-0.046296206318739944	0.022132827485493663	Russ	1.2254756064326902	Test active	10 ms
S17	29	B	AR	IHI 0.01 S	0.010046959	1.3	1.2	23.7	21.5	49	45	17.6444	1.7311	1.8714	16.2003	13.4921	1.9471	7.3039	-21.9852	31/08/2020	19:24:00	486.348	723.0009	0.9107455400952996	47.66284999999999	-0.7671780353989328	-0.9256347143537095	0.06149921216404115	-0.2459133461759728	-0.09687328283974855	0.049509321106380316	Russ	2.396659732120966	Test active	10 ms
S17	31	B	AR	IHI 0.01 S	0.010040045	1.3	1.2	23.9	21.5	49	45	16.8718	0.9139	1.8862	15.7251	13.3035	3.0935	7.6855	-21.3506	31/08/2020	19:42:00	490.8339	606.3033	0.9191459312109483	43.17694999999998	-1.0769330184165555	-0.9155782620484704	-0.3691160965837793	1.0286630688167282	0.28156225442332705	0.2914748204352762	Russ	1.8353545962390403	Test active	10 ms
S17	32	B	AR	IHI 0.01 S	0.010046959	1.3	1.2	23.7	21.5	49	45	27.4582	19.8394	12.2225	15.3127	13.414	2.0643	7.5671	-21.5131	31/08/2020	19:51:00	492.3292	412.5556	0.9219460615828311	41.68164999999999	6.096669442547736	6.107834438130033	-0.7428234899499438	-0.11560947681349529	0.16414410030396598	0.22951548598688987	Russ	0.9034452932601384	Test active	10 ms
S17	33	B	AR	IHI 0.01 S	0.010092974	1.3	1.2	23.9	21.5	49	45	16.8012	0.6581	1.7431	15.9985	13.1744	2.1589	7.6331	-21.2444	31/08/2020	20:01:00	570.0851	368.046	1.0675534027070799	-36.074250000000006	-1.1738925444272112	-1.0128132839998014	-0.12136730573433792	-0.010432462805897753	0.22959678756644733	0.3319676285486218	Russ	0.6893580534535768	Test active	10 ms
S17	36	B	AR	IHI 0.01 S	0.010040045	1.3	1.2	23.7	21.5	49	45	17.4628	0.6018	1.7312	16.0529	13.539	1.6651	7.7685	-21.526	31/08/2020	20:28:00	490.8339	122.308	0.9191459312109483	43.17694999999998	-1.1952327372121994	-1.02089921524523	-0.07207127712347522	-0.5594431342324467	0.36387396719281156	0.22459686805221862	Russ	-0.4926199947783731	Test active	10 ms
S17	37	B	AR	IHI 0.01 S	0.010051966	1.3	1.2	23.9	21.5	49	45	17.5474	0.4998	1.5612	16.1191	13.4853	1.1309	7.8186	-21.4511	31/08/2020	20:37:00	512.5158	87.5231	0.9597479152343066	21.495049999999992	-1.233895253447879	-1.1364125187513539	-0.01208235995364124	-1.1533708391252422	0.4135585070693312	0.25315535513027443	Russ	-0.6599322875859306	Test active	10 ms
S17	38	B	AR	IHI 0.05 S	0.05005908	1.3	1.2	23.9	21.5	49	45	17.4973	0.941	1.6279	16.1739	13.3402	1.6913	7.682	-21.3555	31/08/2020	20:47:00	519.9923	439.8598	0.973748567093721	14.018550000000005	-1.0666609185147231	-1.091090534375716	0.03757613945582989	-0.5303137709449304	0.2780912785836502	0.2896065081965252	Russ	1.034776080621209	Test active	50 ms
S17	40	B	AR	IHI 0.01 S	0.010053158	1.3	1.2	23.9	21.5	49	45	17.4125	0.9699	2.0787	16.9481	13.2891	1.1672	7.1277	-22.7424	31/08/2020	21:05:00	603.7294	489.2319	1.1305564297055013	-69.71855000000005	-1.0557065389146136	-0.7847764330783011	0.7391383701640861	-1.1130122174711643	-0.27161212368291865	-0.23920211301249858	Russ	1.2722515154140073	Test active	10 ms
S17	42	B	AR	IHI 0.05 S	0.050038099	1.3	1.2	24.1	21.5	49	45	18.4688	3.3359	2.3689	17.2739	13.8021	2.4211	6.9872	-23.2083	31/08/2020	21:23:00	624.6637	279.7748	1.1697584421739744	-90.65284999999994	-0.15888777995757103	-0.5875884290931418	1.0343708356313432	0.281083531621079	-0.41094701096138336	-0.41684429097867115	Russ	0.2647813876912931	Test active	50 ms
S17	43	B	AR	IHI 0.01 S	0.010040045	1.3	1.2	24.1	21.5	49	45	17.7868	1.48	2.0559	16.9487	13.3595	1.2963	7.1492000000000004	-22.6108	31/08/2020	21:33:00	480.7406	211.7012	0.9002450043852105	53.27025000000003	-0.8623560533085328	-0.8002688055485343	0.7396820763619988	-0.9694778357758068	-0.2502904149534734	-0.18902458431460625	Russ	-0.06264660823983069	Test active	10 ms
S17	44	B	AR	IHI 0.01 S	0.010085821	1.3	1.2	24.1	21.5	49	45	17.9552	1.81	1.7907	17.0883	13.5798	1.6792	7.2725	-22.438	31/08/2020	21:42:00	483.7311	227.4105	0.9058450778668636	50.27974999999998	-0.7372714419578041	-0.980469559018087	0.8661843850766379	-0.543766644829623	-0.12801289465856516	-0.12313798128272184	Russ	0.012913735512825344	Test active	10 ms
S17	45	B	AR	IHI 0.01 S	0.010046959	1.3	1.2	24.1	21.5	49	45	18.1416	2.245	1.7	17.1546	13.7293	1.9917	7.2972	-22.3877	31/08/2020	21:51:00	515.8802	256.5849	0.9660481617555148	18.13065000000006	-0.5723871815409344	-1.042099303888707	0.926263919946124	-0.19632672012165106	-0.10351772230427268	-0.10395918421962148	Russ	0.15324001948330687	Test active	10 ms
S17	46	B	AR	IHI 0.05 S	0.050055027	1.3	1.2	24.3	21.5	49	45	18.3104	2.3471	1.6535	17.1621	14.0402	2.3669	7.3702	-22.3474	31/08/2020	22:00:00	214.5763	255.4628	0.4018201128310408	319.43455	-0.5336867608775726	-1.073695589847735	0.9330602474200481	0.22082355107972806	-0.03112308336243754	-0.08859326927642239	Russ	0.1478428177158916	Test active	50 ms
S17	48	B	AR	IHI 0.05 S	0.050216913	1.3	1.2	24.3	21.5	49	45	18.9892	2.2554	1.4855	16.8498	13.8467	1.9377	7.6282	-22.1724	31/08/2020	22:19:00	521.8615	2.9922	0.9772488705051592	12.149350000000027	-0.5684451210620025	-1.1878499133126101	0.6500611714058546	-0.25636433911118867	0.22473742139089933	-0.021867832178160438	Russ	-1.0665184411205493	Test active	50 ms
S17	50	B	AR	IHI 0.05 S	0.050070047	1.3	1.2	24.3	21.5	49	45	17.7573	0.9253	1.7554	16.8491	13.4556	0.7848	7.2497	-22.238	31/08/2020	22:37:00	507.6561	646.6987	0.9506475383412153	26.354750000000024	-1.072611913660803	-1.004455556746123	0.6494268475082898	-1.5381675045378151	-0.1506238229856044	-0.04688033888470877	Russ	2.0296528978836736	Test active	50 ms
S17	53	B	AR	IHI 0.05 S	0.050042868	1.3	1.2	24.5	21.7	49	45	18.0738	1.5557	1.569	16.8524	13.796	1.5436	7.4346	-21.918	31/08/2020	23:05:00	193.642	207.2129	0.36261810036256753	340.36885	-0.8336624015532291	-1.1311124965904846	0.6524172315968159	-0.6945277769589061	0.0327428720876202	0.07513188895211269	Russ	-0.08423493431833491	Test active	50 ms
S17	54	B	AR	IHI 0.01 S	0.010044098	1.3	1.2	24.5	21.5	49	45	17.6964	0.6108	1.4304	16.8474	13.5443	1.1592	7.5267	-21.8716	31/08/2020	23:14:00	443.7318	417.792	0.8309415436034681	90.27904999999998	-1.1918213387208159	-1.2252898134490067	0.6478863466142009	-1.1219066795436883	0.12407912204026517	0.09282366198845118	Russ	0.928631914180638	Test active	10 ms
S17	55	B	AR	IHI 0.05 S	0.05004096	1.3	1.2	24.3	21.7	49	45	17.9734	1.1684	1.3554	16.8389	13.9034	1.5001	7.5918	-21.9096	31/08/2020	23:23:00	657.5604	315.3077	1.231361497617511	-123.54954999999995	-0.9804662499657663	-1.276251564995826	0.6401838421437523	-0.7428914144782559	0.18863927265825847	0.07833470993282855	Russ	0.4356914943496896	Test active	50 ms
S17	57	B	AR	IHI 0.05 S	0.050035	1.3	1.2	24.5	21.7	49	45	17.9883	1.361	1.8067	17.0135	13.4401	1.1952	7.2094	-22.4871	31/08/2020	23:41:00	572.328	146.994	1.0717535046338478	-38.31714999999997	-0.9074623222501591	-0.9695977186880989	0.7984023457367032	-1.08188160021733	-0.19058963051102895	-0.1418592324914352	Russ	-0.3738825178775523	Test active	50 ms
S17	59	B	AR	IHI 0.01 S	0.010057926	1.3	1.2	24.6	21.7	49	45	17.8766	1.4917	1.404	16.9732	14.2089	1.2201	7.4488	-22.1977	31/08/2020	NA	530.4595	245.364	0.9933496669590142	3.5513499999999567	-0.8579212352697342	-1.243228349993487	0.7618834127768168	-1.0541975870165987	0.046825116922882035	-0.031514423941509676	Russ	0.09926848280031163	Test active	10 ms
S17	60	B	AR	IHI 0.05 S	0.050038815	1.3	1.2	24.5	21.7	49	45	17.8142	0.8914	1.3588	16.4073	14.0028	0.4914	7.8704	-21.0818	31/08/2020	NA	544.291	256.9589	1.0192508260834028	-10.280150000000049	-1.0854615146450144	-1.2739412989257033	0.24907785044434272	-1.864371901047636	0.46492894949655167	0.3939650918182057	Russ	0.15503892640872655	Test active	50 ms
S17	1	C	AA	IHI 0.05 S	0.050049067	1.3	1.2	24.6	21.5	49	45	18.2804	3.2222	4.4553	13.5104	13.7573	2.7327	8.9909	-25.2606	31/08/2020	NA	589.1502	78.9204	1.1153574339309735	-60.933700000000044	-0.2019851142320494	0.8300995499373072	-2.376026290783693	0.6275228293458919	1.5761370718845902	-1.1993620884458847	Russ	-0.7013105138086759	Both active	50 ms
S17	3	C	AA	IHI 0.01 S	0.010057926	1.3	1.2	24.6	21.5	49	45	18.5263	3.6668	4.6611	14.0278	13.7526	1.5357	8.8383	-25.5286	31/08/2020	NA	451.2083	54.9825	0.8542109154106319	77.00819999999999	-0.03346202875770408	0.9699385961817791	-1.9071703127825945	-0.7033110582555236	1.424802525274671	-1.3015473292592228	Russ	-0.8164496958675012	Both active	10 ms
S17	4	C	AA	IHI 0.05 S	0.050040007	1.3	1.2	24.6	21.5	49	45	18.7432	3.9625	4.4974	14.118	13.7032	1.3309	8.8384	-25.4625	31/08/2020	NA	477.3761	12.343	0.9037508294420943	50.84039999999999	0.07862136389808526	0.8587060798055881	-1.8254331476962016	-0.9310092873121403	1.4249016960129472	-1.2763441784466785	Russ	-1.0215419200558085	Both active	50 ms
S17	5	C	AA	IHI 0.05 S	0.050046921	1.3	1.2	24.6	21.5	49	45	18.4894	3.389	4.2371	13.9317	13.7956	1.2909	9.1093	-25.2506	31/08/2020	NA	485.2265	141.3835	0.9186129172413205	42.99000000000001	-0.13876052885840842	0.6818348274370941	-1.9942539221484734	-0.9754815976747607	1.6935552260039504	-1.1955492063259834	Russ	-0.4008685267146282	Both active	50 ms
S17	6	C	AA	IHI 0.05 S	0.050052881	1.3	1.2	24.5	21.5	49	45	18.4769	3.4244	4.5272	14.1223	14.0626	2.0753	8.7694	-25.4002	31/08/2020	NA	514.7587	91.2634	0.9745221892917014	13.45780000000002	-0.1253423614589666	0.8789548824201908	-1.8215365866111528	-0.10337959146377454	1.3564738866021704	-1.2525899228396986	Russ	-0.6419417753582656	Both active	50 ms
S17	9	C	AA	IHI 0.05 S	0.050047159	1.3	1.2	24.6	21.5	49	45	18.8793	3.575	4.6217	14.1456	13.7879	1.1372	8.8283	-25.5734	31/08/2020	NA	539.0575	341.1158	1.02052378144189	-10.841000000000008	-0.06825829336981575	0.943166689369183	-1.8004226625921618	-1.1463664502431297	1.4148854514470226	-1.3186290411563772	Russ	0.5598261730179255	Both active	50 ms
S17	10	C	AA	IHI 0.01 S	0.010038137	1.3	1.2	24.6	21.5	49	45	18.8415	3.493	4.6433	14.1907	13.6206	1.3463	8.7522	-25.6375	31/08/2020	NA	562.6085	285.0112	1.0651096662069437	-34.39200000000005	-0.09933992406908784	0.9578436738146672	-1.7595540800489662	-0.9138874478225313	1.3394165196186156	-1.3430696155449404	Russ	0.28996800861179267	Both active	10 ms
S17	11	C	AA	IHI 0.05 S	0.050036907	1.3	1.2	24.6	21.5	49	45	18.9086	3.5491	4.6126	14.2395	13.9501	1.0573	8.7993	-25.5272	31/08/2020	NA	595.879	24.312	1.1280961499688102	-67.66250000000002	-0.07807554013946386	0.9369833301815023	-1.7153326426186344	-1.235199890192464	1.3861259373468413	-1.3010135257624367	Russ	-0.9639720885308174	Both active	50 ms
S17	14	C	AA	IHI 0.01 S	0.010046005	1.3	1.2	25	21.5	49	45	18.8487	3.3753	4.6355	14.411	13.878	1.0095	8.6916	-25.5249	31/08/2020	NA	352.1443	103.9805	0.6666666035612291	176.0722	-0.14395343545084763	0.9525436516537983	-1.5599232877149067	-1.2883443010757951	1.2793190522230635	-1.3001365628748587	Russ	-0.580773648991279	Both active	10 ms
S17	15	C	AA	IHI 0.05 S	0.050057888	1.3	1.2	25	21.7	49	45	18.8022	4.4191	5.1292	14.6468	14.1392	1.6659	8.4255	-26.0087	31/08/2020	NA	519.2447	8.2287	0.9830149190720092	8.97180000000003	0.2516929806942754	1.2880078748359935	-1.346246751934737	-0.5585536880251943	1.0154257176693313	-1.4846037998356538	Russ	-1.041331339208893	Both active	50 ms
S17	17	C	AA	IHI 0.01 S	0.010048866	1.3	1.2	25	21.7	49	45	18.053	3.0102	4.3162	14.3501	13.6289	2.1414	8.6992	-25.1315	31/08/2020	NA	674.0088	183.2749	1.2760086063195677	-145.79229999999995	-0.282342500917972	0.735582488068473	-1.6151094668031694	-0.02988909858954426	1.2868560283320765	-1.1501377802779666	Russ	-0.19937459736831661	Both active	10 ms
S17	18	C	AA	IHI 0.01 S	0.010098934	1.3	1.2	25	21.7	49	45	17.8619	2.4737	4.2235	14.3914	13.8446	1.8501	8.4797	-25.3414	31/08/2020	NA	492.703	77.4243	0.9327671513479794	35.51350000000002	-0.4856997554321113	0.672593763156604	-1.5776843568467602	-0.35375869880532723	1.0691762578151873	-1.2301701759746821	Russ	-0.7085066225015106	Both active	10 ms
S17	19	C	AA	IHI 0.01 S	0.010098934	1.3	1.2	25	21.7	49	45	18.1085	2.2681	4.9242	14.6644	13.796	2.6191	8.2018	-25.7138	31/08/2020	NA	540.5528	152.2304	1.0233546282632218	-12.336300000000051	-0.5636312587463834	1.1487124206080208	-1.330298036795929	0.5012214679160499	0.7935807761448305	-1.3721619061197825	Russ	-0.34869589695705244	Both active	10 ms
S17	21	C	AA	IHI 0.01 S	0.010039091	1.3	1.2	25.2	21.9	49	45	17.951	2.496	4.8951	14.7966	13.6466	2.0818	8.2947	-25.7156	31/08/2020	NA	527.4689	132.7808	0.9985846712474903	0.747600000000034	-0.47724706805901657	1.1289392610078552	-1.2105014378555634	-0.09615284102984878	0.8857103920036873	-1.3728482249013643	Russ	-0.44224675293737353	Both active	10 ms
S17	23	C	AA	IHI 0.05 S	0.05270195	1.3	1.2	25.2	21.9	49	45	18.1657	2.6625	4.7551	14.7915	13.638	1.8939	8.3444	-25.6497	31/08/2020	NA	438.872	35.9069	0.8308562871474102	89.34449999999998	-0.4141361959684216	1.033810658120459	-1.2151229405378323	-0.3050615189582581	0.934998248927101	-1.3477213317312193	Russ	-0.9082016449224026	Both active	50 ms
S17	24	C	AA	IHI 0.05 S	0.050037146	1.3	1.2	25.2	21.9	49	45	18.3551	3.1817	4.7831	14.796	13.7131	1.387	8.3738	-25.7168	31/08/2020	NA	186.1655	342.9859	0.35244165981183856	342.051	-0.21733640744327512	1.0528363786979384	-1.2110451440534777	-0.8686368720285651	0.9641544459803872	-1.3733057707557528	Russ	0.5688211886361799	Both active	50 ms
S17	25	C	AA	IHI 0.05 S	0.050057888	1.3	1.2	25.4	21.9	49	45	18.582	3.8181	4.8279	14.7562	13.6414	0.9875	8.3623	-25.7546	31/08/2020	NA	507.6561	23.938	0.9610758088776098	20.560400000000016	0.02388737032522092	1.0832775316219048	-1.2471109885151004	-1.3128040717752363	0.9527498110785914	-1.3877184651689776	Russ	-0.9657709954562371	Both active	50 ms
S17	26	C	AA	IHI 0.05 S	0.050048113	1.3	1.2	25.4	21.9	49	45	18.9439	4.0075	4.92	14.8163	13.9474	0.5781	8.3872	-25.8617	31/08/2020	NA	653.8221	161.5812	1.2377918902571199	-125.60559999999998	0.09567835635500295	1.145858562521399	-1.1926497510240563	-1.7679781683366562	0.9774433249094372	-1.4285544326731132	Russ	-0.3037193758923115	Both active	50 ms
S17	28	C	AA	IHI 0.01 S	0.010043144	1.3	1.2	25.4	22.1	49	45	18.8138	4.5409	5.0087	14.96	13.8336	0.6082	8.3554	-25.9563	31/08/2020	NA	568.9636	11.5949	1.0771409071848381	-40.747100000000046	0.29786057361099877	1.2061293273507707	-1.0624321166236728	-1.7345127547887844	0.9459070301375139	-1.4646242975273736	Russ	-1.025140214897804	Both active	10 ms
S17	29	C	AA	IHI 0.01 S	0.010037899	1.3	1.2	25.4	22.1	49	45	19.177	4.5747	4.8962	14.9381	13.8002	0.6203	8.3878	-25.8572	31/08/2020	NA	478.4976	5.9845	0.9058740118871712	49.71890000000002	0.310672270167528	1.129686700030542	-1.082277392847531	-1.721059880904092	0.9780383493390965	-1.426838635719158	Russ	-1.0521257427437234	Both active	10 ms
S17	31	C	AA	IHI 0.01 S	0.010053873	1.3	1.2	25.4	22.1	49	45	19.3094	4.5497	4.5591	14.895	14.0916	0.9416	8.5854	-25.5651	31/08/2020	NA	60.186	2.2442	0.11394191586215122	468.0305	0.30119616324701814	0.9006306140781047	-1.1213336213976814	-1.3638360479163434	1.1739997281734347	-1.3154643489968603	Russ	-1.0701162549713885	Both active	10 ms
S17	32	C	AA	IHI 0.01 S	0.01003623	1.3	1.2	25.6	22.1	49	45	18.6416	3.1513	4.3467	15.0005	14.0166	0.8699	8.452	-25.3048	31/08/2020	NA	238.5012	2.6182	0.45152167719107605	289.71529999999996	-0.22885935345861505	0.7563069336975129	-1.0257319482644838	-1.4435526642413405	1.041705963312601	-1.2162150274158456	Russ	-1.068317348045969	Both active	10 ms
S17	33	C	AA	IHI 0.01 S	0.010044098	1.3	1.2	25.6	22.3	49	45	18.8091	3.5242	4.3037	15.1364	14.4943	0.948	8.4709	-25.2366	31/08/2020	NA	562.2347	152.6044	1.0644020018306888	-34.01819999999998	-0.08751374263229163	0.7270888628106698	-0.9025824944369822	-1.3567204782583242	1.0604492328468573	-1.1902111713581227	Russ	-0.34689699003163293	Both active	10 ms
S17	36	C	AA	IHI 0.01 S	0.010056973	1.3	1.2	25.8	22.3	49	45	17.9367	0.7842	3.1955	14.3469	13.8054	2.2018	8.7378	-23.8403	31/08/2020	NA	572.7018	99.1181	1.0842179295800114	-44.48530000000005	-1.1260950611201601	-0.02592197804513139	-1.6180092331920433	0.03726409005801257	1.3251359333068014	-0.6578184409563925	Russ	-0.6041613629863593	Both active	10 ms
S17	37	C	AA	IHI 0.01 S	0.0100348	1.3	1.2	25.8	22.3	49	45	17.7261	1.3355	3.4194	14.6831	13.7793	1.6301	8.5261	-24.2299	31/08/2020	NA	493.8245	122.682	0.9348903337930564	34.391999999999996	-0.9171279513090791	0.12621583757263963	-1.313352526960946	-0.5983564057997395	1.1151914803754774	-0.8063683283477231	Russ	-0.4908210878529536	Both active	10 ms
S17	38	C	AA	IHI 0.05 S	0.05004406	1.3	1.2	25.8	22.3	49	45	17.9459	1.5411	3.3993	14.8042	13.9376	1.432	8.5899	-24.3212	31/08/2020	NA	654.5698	102.8584	1.2392074083259421	-126.35329999999999	-0.8391964479948071	0.11255808815809223	-1.2036144926819872	-0.8186055228706172	1.1784624113958768	-0.8411799421024163	Russ	-0.5861708507586942	Both active	50 ms
S17	40	C	AA	IHI 0.01 S	0.010057926	1.3	1.2	26	22.5	49	45	18.2392	1.6882	3.4732	14.9147	13.9779	0.9227	8.4772	-24.3603	31/08/2020	NA	542.0481	195.6179	1.0261854750845534	-13.83159999999998	-0.7834390348745277	0.16277240068222454	-1.1034819345661744	-1.3848492145626816	1.0666969893582756	-0.8560883111912271	Russ	-0.14000585891790623	Both active	10 ms
S17	42	C	AA	IHI 0.05 S	0.050087929	1.3	1.2	26	22.5	49	45	18.1258	1.3049	3.2541	14.9215	14.0142	1.1019	8.5525	-24.1454	31/08/2020	NA	573.0757	703.5513	1.0849257832725785	-44.85919999999999	-0.9287267061797831	0.013896137163450183	-1.0973199309898165	-1.185613264138142	1.1413725552804708	-0.7741494744345617	Russ	2.3031088761406453	Both active	50 ms
S17	43	C	AA	IHI 0.01 S	0.010060072	1.3	1.2	26	22.5	49	45	17.9968	0.9237	2.9902	15.0991	14.2166	1.1537	8.5874	-23.9357	31/08/2020	NA	491.5815	562.1678	0.9306439689029026	36.63499999999999	-1.0732183845037158	-0.16542127927929112	-0.9363828964072974	-1.1280216222185486	1.175983142938965	-0.6941933363802455	Russ	1.623066744349055	Both active	10 ms
S17	44	C	AA	IHI 0.01 S	0.010044813	1.3	1.2	26.2	22.5	49	45	18.0132	1.001	3.0981	15.1773	14.0464	1.1162	8.4515	-24.1634	31/08/2020	NA	511.7682	261.0732	0.9688606849653504	16.448300000000017	-1.0439182619054996	-0.09210430605393392	-0.8655198552791832	-1.169714413183505	1.0412101096212178	-0.7810126622503831	Russ	0.17482834556181095	Both active	10 ms
S17	45	C	AA	IHI 0.01 S	0.010043859	1.3	1.2	26.2	22.7	49	45	18.16	1.2248000000000001	3.2388	15.2027	14.2113	0.908	8.466	-24.1775	31/08/2020	NA	604.1032	268.9279	1.1436659021442912	-75.88670000000002	-0.9590881527530962	0.003499939847898846	-0.8425029595674945	-1.4011927886209445	1.0555898666713084	-0.7863888260394427	Russ	0.2126087579337174	Both active	10 ms
S17	46	C	AA	IHI 0.05 S	0.050073147	1.3	1.2	26.2	22.7	49	45	17.3569	0.489	2.4185	14.7698	14.2145	1.9594	8.8711	-23.4064	31/08/2020	NA	584.2904	72.5619	1.1061570397744107	-56.07389999999998	-1.2379889316375392	-0.5538857240701788	-1.2347869813623849	-0.23223811073946704	1.4573305274293589	-0.49237748577390344	Russ	-0.7318943364965911	Both active	50 ms
S17	48	C	AA	IHI 0.05 S	0.050043106	1.3	1.2	26.4	22.7	49	45	17.7331	1.3526	2.9655	15.3524	14.1669	0.8952	8.5936	-23.9521	31/08/2020	NA	587.2811	84.5309	1.1118189227333868	-59.06460000000004	-0.9106462941754504	-0.18220468278871038	-0.7068482631879733	-1.415423927936983	1.1821317287121071	-0.7004464630568829	Russ	-0.6743245049716	Both active	50 ms
S17	50	C	AA	IHI 0.05 S	0.050764084	1.3	1.2	26.4	22.9	49	45	18.0699	2.2894	3.2635	15.7021	14.3769	1.083	8.5418	-24.238	31/08/2020	NA	598.8697	169.8098	1.133758032927786	-70.65319999999997	-0.5555576156501091	0.020283343357318094	-0.38995816750381246	-1.2066264307844803	1.1307612862848866	-0.8094567628648422	Russ	-0.26414053758614225	Both active	50 ms
S17	53	C	AA	IHI 0.05 S	0.050055027	1.3	1.2	26.6	22.9	49	45	17.9857	1.5781	1.8202	14.5284	14.2573	1.7085	9.3916	-23.0464	31/08/2020	NA	593.6361	62.4631	1.1238499743949688	-65.41960000000006	-0.8251718097524525	-0.9604246034096714	-1.453538108323084	-0.5111906774890037	1.9735142201584748	-0.35511372945747827	Russ	-0.780468671412171	Both active	50 ms
S17	54	C	AA	IHI 0.01 S	0.010035992	1.3	1.2	26.6	22.9	49	45	17.3153	2.592	1.633	14.6391	14.0476	2.746	9.374	-22.7007	31/08/2020	NA	565.2253	488.1097	1.0700636954733522	-37.00879999999995	-0.44085881748425915	-1.0876251352705322	-1.353224314807967	0.6423098725414632	1.956060170221813	-0.22330239457251327	Russ	1.2668538326554355	Both active	10 ms
S17	55	C	AA	IHI 0.05 S	0.050055027	1.3	1.2	26.6	23.1	49	45	17.4813	2.1449	2.5391	15.2982	14.2847	3.4081	8.3403	-23.41	31/08/2020	NA	582.0475	163.8253	1.1019108642005693	-53.83100000000002	-0.6103295136506556	-0.4719392275828934	-0.7559630563995302	1.3784377898187377	0.9309322486577639	-0.4937501233370672	Russ	-0.2929254533486377	Both active	50 ms
S17	57	C	AA	IHI 0.05 S	0.050037861	1.3	1.2	26.6	23.1	49	45	17.6816	1.7053	2.372	14.9222	14.2418	2.5773	8.8325	-23.429	31/08/2020	NA	446.3486	371.0382	0.8450107105703816	81.86790000000002	-0.776957377740899	-0.5854820100292067	-1.0966856070922502	0.4547479035871118	1.4190506224546342	-0.5009945993648778	Russ	0.7037502708392464	Both active	50 ms
S17	59	C	AA	IHI 0.01 S	0.010042906	1.3	1.2	26.8	23.1	49	45	17.2685	2.62	1.9758	14.9559	14.3545	3.3166	8.9399	-23.0876	31/08/2020	NA	509.899	384.5033	0.9653219844514512	18.317499999999995	-0.4302455777332882	-0.8546959562005371	-1.0661474423094188	1.2767073798642437	1.5255599953635814	-0.370822803791469	Russ	0.768516211057072	Both active	10 ms
S17	60	C	AA	IHI 0.05 S	0.050042868	1.3	1.2	26.8	23.1	49	45	17.6107	2.1741	1.9373	15.162	14.2377	2.5562	8.8889	-23.0927	31/08/2020	NA	462.0493	519.1543	0.8747346968525217	66.16719999999998	-0.5992614207675001	-0.880856321994571	-0.8793843633259879	0.43128875987082943	1.474982918842573	-0.3727673736726192	Russ	1.416175613235328	Both active	50 ms
S18	1	A	AR	IHI 0.05 S	0.050076008	1.3	1.2	23.7	20.7	84	78	21.9773	3.6095	2.8889	-35.1692	23.2538	5.0001	3.0716	53.8167	03/09/2020	NA	350.649	271.1721	0.69662081816476	152.70805000000001	-1.0044128785860496	2.5352565543139773	2.3287074386292885	-0.23744469118721062	-1.396791533612731	0.24969685135355207	Russ	0.22340316146854763	Test active	50 ms
S18	2	A	AR	IHI 0.05 S	0.050060987	1.3	1.2	23.9	20.7	84	78	17.7803	6.0799	2.0548	-36.2549	18.6356	6.2903	2.4499	54.8536	03/09/2020	NA	489.7124	302.9647	0.9728927011154408	13.644650000000013	0.3024438955330629	1.163638517031705	0.9475992660837005	0.23776039312776134	-2.019879542658592	0.9844631921382428	Russ	0.3763227558992791	Test active	50 ms
S18	3	A	AR	IHI 0.05 S	0.050063848	1.3	1.2	23.7	20.7	84	78	17.6672	5.4134	1.9904	-36.2996	18.6258	5.2242	2.4051	55.1291	03/09/2020	NA	519.9923	238.2574	1.0330486083387527	-16.635249999999985	-0.05013869835877183	1.0577373042263114	0.8907368406321152	-0.15490441883022318	-2.064779563255752	1.17968754056739	Russ	0.06508636527040093	Test active	50 ms
S18	4	A	AR	IHI 0.01 S	0.010071993	1.3	1.2	23.7	20.7	84	78	17.4832	6.1404	1.6316	-36.8793	18.2142	5.9793	2.8427	55.4129	03/09/2020	NA	545.0387	337.3755	1.0828073233502937	-41.681649999999934	0.33444876714664995	0.4677162614534072	0.1533062358382691	0.12321320569793946	-1.6262025763513472	1.3807934210907713	Russ	0.5418356607902605	Test active	10 ms
S18	5	A	AR	IHI 0.01 S	0.010056019	1.3	1.2	23.7	20.7	84	78	17.7084	5.6224	1.3988	-36.8873	18.7495	5.9538	3.0575	55.533	03/09/2020	NA	551.0199	140.2614	1.0946899422586809	-47.66284999999999	0.06042358539725716	0.08489324373453311	0.143129515399503	0.11382107296655532	-1.4109230133096051	1.4658984818760366	Russ	-0.40626572848204334	Test active	10 ms
S18	6	A	AR	IHI 0.05 S	0.050071001	1.3	1.2	23.9	20.9	84	78	17.5348	5.5943	1.3157	-37.0024	18.5123	5.9632	3.2882	55.6876	03/09/2020	NA	438.872	224.7923	0.8718900430618782	64.48505	0.04555851279656603	-0.051758787074910335	-0.0032880499131932085	0.11728327091459474	-1.179707951886282	1.5754508748602343	Russ	3.2042505257542925e-4	Test active	50 ms
S18	7	A	AR	IHI 0.05 S	0.050079823	1.3	1.2	23.9	20.9	84	78	18.0134	5.2991	1.3545	-37.254	19.6581	6.9159	3.3144	55.6495	03/09/2020	NA	485.9741	310.8193	0.965465964964631	17.382949999999994	-0.11060410043204524	0.01204504921156862	-0.3233459077122757	0.46818071613771806	-1.153449457697764	1.5484525166927188	Russ	0.4141026872800288	Test active	50 ms
S18	8	A	AR	IHI 0.01 S	0.010068893	1.3	1.2	23.9	21.1	84	78	17.8907	5.5575	1.3349	-37.2825	19.4373	6.9117	3.4013	55.7456	03/09/2020	NA	515.5064	191.8776	1.0241366441574624	-12.14934999999997	0.026091086757227187	-0.020185754685725022	-0.35960047427536923	0.4666337766290195	-1.0663554445305046	1.6165507376874226	Russ	-0.15799637114557127	Test active	10 ms
S18	10	A	AR	IHI 0.01 S	0.010080099	1.3	1.2	24.1	21.3	84	78	17.9326	5.6814	1.3093	-37.4481	19.3855	7.1075	3.6133	55.866	03/09/2020	NA	398.8726	287.6294	0.7924247807793692	104.48445000000004	0.09163494779728462	-0.062283131204639144	-0.5702585873577545	0.5387506232488238	-0.8538821327760852	1.7018683839700672	Russ	0.3025613190720426	Test active	10 ms
S18	12	A	AR	IHI 0.05 S	0.050083876	1.3	1.2	24.5	21.7	84	78	17.9555	5.8455	1.344	-37.5285	19.6222	7.4277	3.5866	55.9673	03/09/2020	NA	375.6954	262.5694	0.746379533176301	127.66165000000001	0.17844485576075078	-0.005221452876267128	-0.6725346277673254	0.6566863448405568	-0.8806417432659109	1.7736514202527274	Russ	0.18202493524580216	Test active	50 ms
S18	16	A	AR	IHI 0.01 S	0.010061026	1.3	1.2	24.8	22.1	84	78	18.3036	5.7852	1.3607	-37.7183	20.058	7.8905	3.7762	55.8779	03/09/2020	NA	529.7118	261.0733	1.0523579633979498	-26.354750000000024	0.1465457853756377	0.02224050758724308	-0.9139773201769684	0.8271443459419126	-0.6906184418100718	1.7103009420328847	Russ	0.17482882655296764	Test active	10 ms
S18	17	A	AR	IHI 0.01 S	0.010066032	1.3	1.2	24.8	22.3	84	78	18.3973	5.5077	1.3662	-37.7437	20.2911	7.9743	3.8177	55.9512	03/09/2020	NA	608.963	292.1178	1.2098032599324873	-105.60594999999995	-2.5341913296556614e-4	0.031284865823728615	-0.9462884075700371	0.8580094723297553	-0.6490257888015416	1.7622426652265584	Russ	0.32415012614170335	Test active	10 ms
S18	18	A	AR	IHI 0.05 S	0.050063133	1.3	1.2	24.8	22.3	84	78	18.3864	5.4988	1.4084	-37.733	20.4915	8.2165	3.7305	55.9048	03/09/2020	NA	398.125	245.738	0.7909395527488886	105.23205000000002	-0.004961573800088174	0.10067975992912595	-0.932677043983192	0.947216317331372	-0.7364204717495855	1.7293627749648086	Russ	0.10106738972573115	Test active	50 ms
S18	20	A	AR	IHI 0.05 S	0.050050974	1.3	1.2	25.2	22.7	84	78	18.2538	5.9602	1.5717	-37.9415	20.2345	8.2004	3.9422	56.2698	03/09/2020	NA	454.1989	246.4861	0.9023394030142221	49.158150000000035	0.23912186029097351	0.36921497811422976	-1.1979078204184461	0.9412863825480277	-0.5242478297759507	1.988008463446251	Russ	0.10466568456772675	Test active	50 ms
S18	21	A	AR	IHI 0.01 S	0.010056019	1.3	1.2	25.4	22.9	84	78	18.2045	5.9507	1.5579	-38.0058	20.229	8.5077	4.014	56.1552	03/09/2020	NA	579.4307	250.9745	1.1511325807396557	-76.07364999999999	0.2340963019384267	0.34652186108450267	-1.279703210945005	1.054470789934472	-0.4522875289081804	1.906800803446326	Russ	0.12625449163738753	Test active	10 ms
S18	22	A	AR	IHI 0.05 S	0.050066948	1.3	1.2	25.4	22.9	84	78	18.2984	6.2774	1.6342	-37.9332	20.2507	8.5251	3.9319	56.2988	03/09/2020	NA	346.9108	219.9299	0.6891942806800858	156.44625000000002	0.4069226086517985	0.4719917762561097	-1.187349472963232	1.060879539327652	-0.5345708255828872	2.0085583948598478	Russ	-0.02306728894250487	Test active	50 ms
S18	23	A	AR	IHI 0.01 S	0.010051012	1.3	1.2	25.6	23.1	84	78	17.8399	6.8473	1.51	-37.8681	18.5074	7.3906	3.8873	56.1119	03/09/2020	NA	492.3292	328.7728	0.9780913965543941	11.02785	0.7084032091903678	0.2677537229885658	-1.104536410392799	0.6430217125137196	-0.5792703996595244	1.8761176299908542	Russ	0.5004574345675152	Test active	10 ms
S18	29	A	AR	IHI 0.05 S	0.050065041	1.3	1.2	26.4	23.9	84	78	17.6706	6.7152	1.6938	-37.6203	19.3616	8.1433	3.5151	56.3092	03/09/2020	NA	578.3092	451.8288	1.1489045400277993	-74.95215000000002	0.6385214977828492	0.5699997309642062	-0.7893124948021265	0.92025537160834	-0.9523013743528966	2.0159280254357554	Russ	1.0923459121462	Test active	50 ms
S18	30	A	AR	IHI 0.05 S	0.050081015	1.3	1.2	26.6	23.9	84	78	18.2364	7.2226	1.9425	-38.0494	19.777	8.4096	3.9173	56.4312	03/09/2020	NA	420.5545	337.3755	0.8354993736553407	82.80255	0.90693921442308445	0.9789691661303745	-1.3351663373362592	1.0183387028384414	-0.549203421581069	2.102379461037773	Russ	0.5418356607902605	Test active	50 ms
S18	31	A	AR	IHI 0.01 S	0.010071993	1.3	1.2	26.6	24.1	84	78	18.8862	8.2204	2.1044	-38.3669	18.3273	0.9981	5.4573	54.2416	03/09/2020	NA	479.9929	228.1586	0.9535833460562437	23.364149999999995	1.4347815432832083	1.2452021840371006	-1.7390549297496576	-1.7114570516185523	0.994234786446316	0.5507887774789402	Russ	0.01651203035482094	Test active	10 ms
S18	32	A	AR	IHI 0.01 S	0.010113955	1.3	1.2	26.8	24.1	84	78	18.7788	7.7061	2.2487	-37.9018	18.7021	1.9943	5.8805	54.418	03/09/2020	NA	431.0217	292.4918	0.856294155411154	72.33535	1.1627136842605972	1.4824932555870727	-1.147405845241091	-1.3445377329124797	1.418379623873062	0.675789049939563	Russ	0.32594903306712303	Test active	10 ms
S18	34	A	AR	IHI 0.05 S	0.050091028	1.3	1.2	27	24.5	84	78	18.3227	8.1201	1.8807	-37.4838	18.1879	2.4352	5.3301	54.1094	03/09/2020	NA	527.4689	315.3077	1.0479020806403723	-24.111849999999947	1.3817222272031624	0.8773434681276839	-0.6156722023157403	-1.182145916392195	0.8667507993936643	0.4571094349659361	Russ	0.4356914943496896	Test active	50 ms
S18	35	A	AR	IHI 0.01 S	0.010078907	1.3	1.2	27.2	24.5	84	78	18.3367	8.7874	2.3012	-37.9542	17.6922	1.9751	5.8422	54.4043	03/09/2020	NA	548.0293	319.7961	1.0887486328044875	-44.67225000000002	1.7347280260088953	1.5688257660262521	-1.214063364114985	-1.3516094563808159	1.3799941151929007	0.6660809788924512	Russ	0.4572803014193504	Test active	10 ms
S18	36	A	AR	IHI 0.01 S	0.010069132	1.3	1.2	27.4	24.6	84	78	18.429	8.421	2.3556	-37.9009	18.0884	2.072	5.7912	54.4915	03/09/2020	NA	454.5727	275.6605	0.9030820170294624	48.78435000000002	1.5409001754433012	1.658282691128944	-1.1462609641917283	-1.3159193520015562	1.3288802524595262	0.7278724967981576	Russ	0.24499196853820843	Test active	10 ms
S18	37	A	AR	IHI 0.01 S	0.010056019	1.3	1.2	27.4	24.6	84	78	18.1366	8.8345	2.5648	-37.9856	17.566	2.2784	5.9402	54.6599	03/09/2020	NA	610.4583	301.4686	1.2127739146595842	-107.10125	1.75964421531468	2.0022971898694446	-1.254006991837126	-1.2398983247169413	1.4782129102491888	0.847203822661925	Russ	0.3691266472064443	Test active	10 ms
S18	38	A	AR	IHI 0.01 S	0.010056973	1.3	1.2	27.6	24.8	84	78	18.0468	8.6807	2.4885	-38.1001	17.6814	2.0911	5.977	54.4789	03/09/2020	NA	486.7218	312.3154	0.9669513916612471	16.635250000000042	1.6782830706176592	1.8768272746978378	-1.3996613031169167	-1.3088844604262844	1.515095070025428	0.7189439059081139	Russ	0.4212987959728636	Test active	10 ms
S18	39	A	AR	IHI 0.05 S	0.05004406	1.3	1.2	27.8	25	84	78	18.6359	8.4677	2.2839	-37.972	18.1574	1.9841	5.8514	54.3767	03/09/2020	NA	387.6578	335.1313	0.7701447709930754	115.69925	1.5656047622921372	1.5403771483005797	-1.2367065670912334	-1.3482945860050333	1.3892146551369604	0.6465231131333066	Russ	0.5310412572554302	Test active	50 ms
S18	40	A	AR	IHI 0.01 S	0.010045052	1.3	1.2	27.8	25	84	78	18.7205	8.0146	2.1476	-37.9035	18.5503	2.0229	5.7953	54.2952	03/09/2020	NA	527.8427	296.6061	1.0486446946556127	-24.48565000000002	1.3259120791827739	1.3162415069127682	-1.1495683983343274	-1.3340038114961037	1.3329894061302487	0.5887707196778615	Russ	0.3457384522202077	Test active	10 ms
S18	41	A	AR	IHI 0.05 S	0.050050974	1.3	1.2	28.2	25.2	84	78	18.4575	7.7431	2.2519	-37.9196	18.6925	2.0458	5.8882	54.3462	03/09/2020	NA	433.2646	329.5208	0.8607500381687312	70.09245000000004	1.182286911528411	1.4877554276519371	-1.1700490482173393	-1.3255693079843902	1.4260968149131996	0.6249102542328047	Russ	0.5040552484183543	Test active	50 ms
S18	43	A	AR	IHI 0.05 S	0.050055981	1.3	1.2	28.4	25.4	84	78	18.7713	7.5397	2.1901	-37.9526	18.9982	1.6285	5.9506	54.3162	03/09/2020	NA	309.902	426.0207	0.6156703278517703	193.45505000000003	1.0746870621696722	1.3861297296492465	-1.2120280200272282	-1.4792687977415113	1.4886361293163863	0.6036517044946028	Russ	0.9682112334779638	Test active	50 ms
S18	45	A	AR	IHI 0.05 S	0.05005002	1.3	1.2	28.6	25.8	84	78	19.0941	7.4386	2.1002	-37.9046	19.3254	1.4831	5.9127	54.285	03/09/2020	NA	312.8926	423.7765	0.621611637305964	190.46445	1.0212045411757271	1.2382955832019662	-1.1509676973946585	-1.5328223702569328	1.4506515136772713	0.5815428127668699	Russ	0.9574168299431335	Test active	50 ms
S18	46	A	AR	IHI 0.05 S	0.050062895	1.3	1.2	28.8	25.8	84	78	18.8463	7.3996	2.1806	-37.975	19.2122	1.6551	6.0676	54.3531	03/09/2020	NA	348.7799	250.2264	0.6929075494224228	154.57715000000002	1.0005733016231668	1.3705076563316807	-1.2405228372557695	-1.4694715141864205	1.6058973438223632	0.629799720672587	Russ	0.12265619679539193	Test active	50 ms
S18	47	A	AR	IHI 0.05 S	0.050042868	1.3	1.2	29	26	84	78	18.9286	7.5786	2.2145	-37.9674	19.3081	1.5448	6.0779	54.3994	03/09/2020	NA	418.3116	404.701	0.8310434908977633	85.04545000000002	1.0952654011079954	1.4262537916438363	-1.2308549528389405	-1.51009709223629	1.6162203396292996	0.662608749101879	Russ	0.8656653618793887	Test active	50 ms
S18	49	A	AR	IHI 0.01 S	0.010070086	1.3	1.2	29.4	26.2	84	78	19.2394	7.442	2.1062	-38.0231	19.5522	1.2717	6.2244	54.3617	03/09/2020	NA	528.9642	343.734	1.0508727353674692	-25.60714999999999	1.0230031620597966	1.2481621558235865	-1.3017103688938279	-1.6106849921947604	1.7630474159124245	0.6358938382642056	Russ	0.5724194834781754	Test active	10 ms
S18	51	A	AR	IHI 0.01 S	0.01009202	1.3	1.2	29.5	26.4	84	78	19.5162	7.7542	2.2252	-38.1503	19.6967	0.8772	6.2847	54.4275	03/09/2020	NA	515.8802	344.108	1.0248792581727024	-12.52314999999993	1.188158879708755	1.443849179485726	-1.4635202238701575	-1.7559868103332321	1.82348204185012	0.6825209240233286	Russ	0.574218390403595	Test active	10 ms
S18	53	A	AR	IHI 0.01 S	0.010975122	1.3	1.2	29.9	26.6	84	78	19.7118	7.7449	2.0732	-38.1163	19.6491	0.908	6.3106	54.4183	03/09/2020	NA	422.0499	292.4918	0.8384702270485731	81.30715000000004	1.183239122584683	1.193896006404674	-1.4202691620054173	-1.7446425872694427	1.8494398662578535	0.6760016354369471	Russ	0.32594903306712303	Test active	10 ms
S18	54	A	AR	IHI 0.01 S	0.010061979	1.3	1.2	29.9	26.8	84	78	19.5028	7.5992	2.1527	-38.2119	19.7786	0.7069	6.4135	54.291	03/09/2020	NA	457.5634	270.424	0.9090235251497918	45.793650000000014	1.1061629276408862	1.324628093641145	-1.5418809712486286	-1.8187115242216523	1.952569601066956	0.5857945227145103	Russ	0.2198048666265519	Test active	10 ms
S18	55	A	AR	IHI 0.01 S	0.010059834	1.3	1.2	30.1	26.8	84	78	19.6469	7.5678	2.1325	-38.1612	19.8714	0.6088	6.4848	54.2804	03/09/2020	NA	494.5721	304.0868	0.9825472793119714	8.784950000000038	1.0895521347703634	1.2914106324816894	-1.477386005467971	-1.8548436113176832	2.0240287856334187	0.5782831684736816	Russ	0.3817199576666942	Test active	10 ms
S18	57	A	AR	IHI 0.05 S	0.050046921	1.3	1.2	30.5	27.2	84	78	19.7024	7.4664	2.1291	-38.2387	20.3218	0.6275	6.3617	54.2961	03/09/2020	NA	287.4724	381.137	0.5711103082791827	215.88465000000002	1.0359109119337062	1.2858195746627719	-1.5759729847184856	-1.847956047314668	1.9006539522514894	0.5894084761700086	Russ	0.7523246057548263	Test active	50 ms
S18	59	A	AR	IHI 0.05 S	0.050035954	1.3	1.2	30.7	27.4	84	78	19.8424	7.5109	2.1513	-38.253	20.2064	0.7069	6.5086	54.3937	03/09/2020	NA	295.6966	347.4743	0.5874490086112829	207.66045000000003	1.05945168526932	1.322325893362767	-1.5941638725027723	-1.8187115242216523	2.0478819215756605	0.6585696246516226	Russ	0.5904099957058407	Test active	50 ms
S18	1	B	RR	IHI 0.05 S	0.050047874	1.3	1.2	31.3	27.8	84	78	20.4197	5.4279	1.4985	-36.2719	23.3883	9.9482	4.1438	51.7048	03/09/2020	NA	213.8286	293.9879	0.9777777371314017	4.8597500000000196	-0.04246810929435834	0.2488427921304598	0.9259737351513259	1.5850342095250138	-0.3221977370887299	-1.2468341883833398	Russ	0.3331451417599578	Both resting	50 ms
S18	2	B	RR	IHI 0.05 S	0.050042152	1.3	1.2	31.3	27.8	84	78	20.0371	3.9968	0.9377	-36.3799	22.9126	8.4425	4.3887	52.2448	03/09/2020	NA	148.7829	273.0422	0.6803421398533576	69.90545	-0.799528799644853	-0.6733528622370002	0.7885880092280331	1.0304563956565806	-0.07675097270827075	-0.8641802930957216	Russ	0.23239817708680183	Both resting	50 ms
S18	3	B	RR	IHI 0.05 S	0.050042868	1.3	1.2	31.5	27.8	84	78	20.0992	3.5902	0.9189	-36.4591	22.9341	8.2588	4.5574	52.1926	03/09/2020	NA	88.5968	259.5771	0.4051281195363173	130.09155	-1.0146226971338552	-0.7042681231180776	0.687838476884282	0.9627962080975507	0.09232566735291127	-0.9011701696401908	Russ	0.1676322368689762	Both resting	50 ms
S18	4	B	RR	IHI 0.01 S	0.010060072	1.3	1.2	31.5	27.8	84	78	20.3375	3.3728	0.9091	-36.6654	22.9938	7.727	4.6796	52.1592	03/09/2020	NA	145.0446	317.1778	0.6632479507939038	73.64375000000001	-1.1296286324858207	-0.7203835250667244	0.42540629856969014	0.7669242007818615	0.2147984913924863	-0.9248380216820549	Russ	0.4446865099679438	Both resting	10 ms
S18	5	B	RR	IHI 0.01 S	0.010045052	1.3	1.2	31.7	27.8	84	78	20.2673	3.1246	0.8703	-36.7225	23.0044	7.4377	4.705	52.2142	03/09/2020	NA	340.5557	370.2902	1.5572649388959219	-121.86734999999999	-1.2609279570228848	-0.7841873613532035	0.3527699564380234	0.6603695341469822	0.24025519949891233	-0.8858640138286865	Russ	0.7001524569884073	Both resting	10 ms
S18	6	B	RR	IHI 0.05 S	0.050049067	1.3	1.2	31.7	27.8	84	78	19.1208	3.8742	0.7853	-36.655	21.8324	6.6152	4.5918	52.3045	03/09/2020	NA	279.622	282.393	1.2786323551300287	-60.93365	-0.8643849526998251	-0.9239638068261602	0.438636035140078	0.35742721369351405	0.12680246888287341	-0.821875779116702	Russ	0.27737469815154275	Both resting	50 ms
S18	7	B	RR	IHI 0.05 S	0.050047159	1.3	1.2	31.7	28	84	78	19.2573	3.5513	0.5459	-37.0339	22.0099	6.2503	4.8991	52.4934	03/09/2020	NA	219.8098	272.2942	1.0051280738091444	-1.1214499999999816	-1.0352010360721784	-1.317640054428817	-0.0433588866408229	0.22302763590206076	0.4347885476665195	-0.6880177775984933	Russ	0.22880036323596276	Both resting	50 ms
S18	8	B	RR	IHI 0.01 S	0.010054111	1.3	1.2	32.1	28	84	78	19.3172	3.5246	0.5262	-37.1597	21.926	6.1232	4.9915	52.5843	03/09/2020	NA	343.5463	306.3309	1.570940107234793	-124.85794999999996	-1.0493255000735466	-1.3500353012031374	-0.20338781554036414	0.17621429981739706	0.5273948401481631	-0.6236043718917457	Russ	0.39251388021036804	Both resting	10 ms
S18	10	B	RR	IHI 0.01 S	0.010044098	1.3	1.2	32.3	28.2	84	78	19.2345	3.3345	0.479	-37.2003	22.0379	5.7224	5.0238	52.6355	03/09/2020	NA	178.3151	285.0112	0.8153845415176436	40.37325000000001	-1.1498895677387198	-1.4276523391598852	-0.25503467176708206	0.028592072415877603	0.5597669532126328	-0.5873231136718815	Russ	0.28996800861179267	Both resting	10 ms
S18	12	B	RR	IHI 0.05 S	0.050040007	1.3	1.2	32.5	28.4	84	78	19.8181	3.1609	0.4791	-37.3103	22.165	5.6747	5.1707	52.5332	03/09/2020	NA	100.1854	295.11	0.4581195111673758	118.50295000000001	-1.2417250340547326	-1.427487896282858	-0.3949645778000686	0.011023259424229404	0.706994922536804	-0.6598147682791469	Russ	0.33854234352737295	Both resting	50 ms
S18	16	B	RR	IHI 0.01 S	0.010051966	1.3	1.2	33.1	28.8	84	78	19.869	3.2065	0.6219	-37.2263	22.3027	5.1494	4.9859	52.3659	03/09/2020	NA	167.848	322.0402	0.7675214523315943	50.84035	-1.2176023539625078	-1.192663467888291	-0.28810901319306514	-0.18245467484228317	0.5217823375735178	-0.7783666139858462	Russ	0.4680742239630242	Both resting	10 ms
S18	17	B	RR	IHI 0.01 S	0.010038853	1.3	1.2	33.3	29	84	78	20.4554	3.0371	1.3342	-36.5869	22.8355	6.326	4.2702	51.8831	03/09/2020	NA	237.3797	266.6837	1.0854702593896748	-18.69135	-1.3072159944805524	-0.02133685482491395	0.525265367875047	0.2509093789516989	-0.1955155361181702	-1.120487541105965	Russ	0.20181435439888687	Both resting	10 ms
S18	18	B	RR	IHI 0.05 S	0.0500741	1.3	1.2	33.3	29	84	78	22.3774	11.0833	3.0237	-34.4134	27.6326	17.4499	2.7912	50.969	03/09/2020	NA	370.088	493.7202	1.6923077978319376	-151.39965	2.9492732282838587	2.7569255525463836	3.290153102081387	4.348052331525962	-1.677817555386029	-1.768235551628949	Russ	1.2938398414925114	Both resting	50 ms
S18	20	B	RR	IHI 0.05 S	0.050049067	1.3	1.2	33.5	29.2	84	78	20.5544	5.0506	1.5356	-36.2632	23.8047	9.905	3.8863	51.808	03/09/2020	NA	90.466	232.2729	0.41367544270190887	128.22235	-0.24206212681182154	0.3098510995074799	0.9370409186284862	1.569122831721257	-0.5802726322621399	-1.1737047772839275	Russ	0.03630144950790551	Both resting	50 ms
S18	21	B	RR	IHI 0.01 S	0.010056973	1.3	1.2	33.9	29.4	84	78	19.941	4.7341	1.2334	-36.4057	23.5456	9.5344	4.1751	51.8321	03/09/2020	NA	149.1567	297.7283	0.6820514215777841	69.53165000000001	-0.4094925708729856	-0.18709527486813787	0.7557680858130185	1.4326238360251413	-0.2908278566268747	-1.156627075660908	Russ	0.35113613497877927	Both resting	10 ms
S18	22	B	RR	IHI 0.05 S	0.050042868	1.3	1.2	33.9	29.4	84	78	20.3582	4.6559	1.775	-36.1104	23.7991	9.6018	3.833	51.5441	03/09/2020	NA	123.3627	321.2922	0.5641027517012223	95.32565000000001	-0.4508608512065811	0.7035273471101364	1.1314162790088529	1.4574485319504473	-0.633691629981529	-1.3607091531476356	Russ	0.4644764101121849	Both resting	50 ms
S18	23	B	RR	IHI 0.01 S	0.010071993	1.3	1.2	34.1	29.5	84	78	19.3643	4.8491	1.1474	-36.8797	22.1502	8.0544	4.3762	52.0802	03/09/2020	NA	199.997	291.7438	0.9145297406103251	18.69135	-0.34865686450005073	-0.32851614911136473	0.15279739981633217	0.8875118186742202	-0.08927888024096073	-0.9808188693259847	Russ	0.32235121921628396	Both resting	10 ms
S18	29	B	RR	IHI 0.05 S	0.050041199	1.3	1.2	34.8	30.1	84	78	19.8545	3.5084	1.0182	-36.9913	22.5129	6.5238	4.6015	52.0277	03/09/2020	NA	165.9789	403.2048	0.7589745864377321	52.709450000000004	-1.057895399579995	-0.5409763462302589	0.01083214969558878	0.3237628634327882	0.1365241251282403	-1.018021331367833	Russ	0.8584687721953972	Both resting	50 ms
S18	30	B	RR	IHI 0.05 S	0.050042152	1.3	1.2	35	30.3	84	78	19.904	2.9164	1.1034	-36.6554	22.8159	6.2595	4.7532	52.108	03/09/2020	NA	85.98	349.7185	0.3931622329218726	132.70835	-1.3710670358650154	-0.4008710150032483	0.438127199118141	0.22641617006397186	0.28856281094496383	-0.961119279901919	Russ	0.6012043992406709	Both resting	50 ms
S18	31	B	RR	IHI 0.01 S	0.010044098	1.3	1.2	35	30.3	84	78	19.7193	3.7954	1.2888	-36.8184	22.1538	6.1577	4.4778	51.8057	03/09/2020	NA	190.6514	433.8753	0.8717949538692847	28.03695000000002	-0.9060706367188448	-0.09599392099517569	0.23077652017835498	0.18892130292456394	0.012547952184742427	-1.1753345994305215	Russ	1.0059911648587134	Both resting	10 ms
S18	32	B	RR	IHI 0.01 S	0.010038853	1.3	1.2	35.2	30.5	84	78	19.7095	3.5198	1.0251	-36.9515	22.2626	6.2697	4.6263	52.097	03/09/2020	NA	168.9695	357.1991	0.7726497547766034	49.71885	-1.0518647295569388	-0.5296297877153955	0.06146133387843277	0.23017302315652557	0.1613794936730968	-0.9689140814725896	Russ	0.6371854236960011	Both resting	10 ms
S18	34	B	RR	IHI 0.05 S	0.050061226	1.3	1.2	35.6	30.7	84	78	19.1654	4.2793	0.8686	-36.9624	21.3682	5.787	4.7239	52.4914	03/09/2020	NA	128.9701	323.9104	0.5897438066545383	89.71825000000001	-0.6500845644243829	-0.7869828902626625	0.047595552280619256	0.05238547533538385	0.25919739568833966	-0.6894350142477085	Russ	0.4770697205724348	Both resting	50 ms
S18	35	B	RR	IHI 0.01 S	0.010044813	1.3	1.2	35.6	30.7	84	78	18.3593	5.1988	0.731	-37.4103	20.6111	5.5965	4.9461	52.7287	03/09/2020	NA	137.9419	354.9549	0.6307693116711521	80.74645000000001	-0.16366341651209168	-1.0132562890518255	-0.5221735832846043	-0.017779280952015142	0.48189347998943377	-0.5212798858185348	Russ	0.6263910201611708	Both resting	10 ms
S18	36	B	RR	IHI 0.01 S	0.010046959	1.3	1.2	35.8	30.9	84	78	18.7063	4.3608	0.6521	-37.191	21.1871	5.5567	4.8009	52.4504	03/09/2020	NA	221.3052	408.8153	1.0119661152503094	-2.6168499999999995	-0.6069705638209552	-1.1430017190261346	-0.24320423425702536	-0.03243837439158706	0.3363693060897089	-0.7184883655565809	Russ	0.8854547810324731	Both resting	10 ms
S18	37	B	RR	IHI 0.01 S	0.010042191	1.3	1.2	36	30.9	84	78	19.0321	3.6492	0.6944	-37.0481	21.6522	6.1245	4.9347	52.3368	03/09/2020	NA	277.3791	382.6331	1.2683762075117397	-58.69074999999998	-0.9834113347338278	-1.0734423820437102	-0.06142256541962077	0.1766931144272325	0.4704680283196206	-0.798987407231906	Russ	0.7595207144476611	Both resting	10 ms
S18	38	B	RR	IHI 0.01 S	0.010038137	1.3	1.2	36.2	31.1	84	78	19.0141	3.8074	0.8362	-36.943600000000004	21.7255	6.2759	4.6813	52.2848	03/09/2020	NA	249.7159	419.6622	1.1418802144695865	-31.02754999999999	-0.8997225630103647	-0.8402623824194131	0.07151084531171012	0.23245660052650907	0.2165022868169326	-0.8358355601114541	Russ	0.9376274107900489	Both resting	10 ms
S18	39	B	RR	IHI 0.05 S	0.050042152	1.3	1.2	36.2	31.1	84	78	19.126	3.5369	0.8912	-36.8253	21.887	6.499	4.6859	52.1595	03/09/2020	NA	101.6807	460.8055	0.46495709533681145	117.00765000000001	-1.0428187245223544	-0.7498188000545588	0.22199909879992	0.31462855395285383	0.22111255678896238	-0.9246254361846709	Russ	1.1355230452943648	Both resting	50 ms
S18	40	B	RR	IHI 0.01 S	0.010040998	1.3	1.2	36.4	31.3	84	78	19.182	3.4357	1.1275	-36.8372	22.0492	6.1497	4.673	52.0664	03/09/2020	NA	156.6332	364.6797	0.7162393424249622	62.055150000000026	-1.096354146130537	-0.36124028163973937	0.20686122714725508	0.18597475147942383	0.20818375621522636	-0.9905978022055546	Russ	0.6731664481513314	Both resting	10 ms
S18	41	B	RR	IHI 0.05 S	0.050041199	1.3	1.2	36.4	31.5	84	78	19.0143	3.4113	0.5755	-37.1822	22.1083	5.8793	4.9355	52.5092	03/09/2020	NA	111.0264	447.7144	0.5076923393495812	107.66195000000002	-1.1092618960044467	-1.2689649628288227	-0.23200984177438536	0.08638131263368784	0.4712698144017126	-0.6768216080697084	Russ	1.0725560120019588	Both resting	50 ms
S18	43	B	RR	IHI 0.05 S	0.050055981	1.3	1.2	36.8	31.7	84	78	19.8242	2.8515	0.7199	-37.1644	22.6868	5.6274	4.9143	52.2632	03/09/2020	NA	90.0921	351.9626	0.4119657037057529	128.59625	-1.4053995345050454	-1.0315094484018232	-0.20936663879813686	-0.006398225995161479	0.45002248322627036	-0.8511417159229585	Russ	0.6119983217843448	Both resting	50 ms
S18	45	B	RR	IHI 0.05 S	0.050054073	1.3	1.2	37	31.9	84	78	19.7507	3.0148	0.5399	-37.2837	22.3738	5.2569	5.1322	52.3508	03/09/2020	NA	59.4384	377.0227	0.2717949995964577	159.24995	-1.319012831455478	-1.3275066270504374	-0.3611269823411891	-0.14286038979821292	0.6684089673361194	-0.7890667506874101	Russ	0.7325351866017417	Both resting	50 ms
S18	46	B	RR	IHI 0.05 S	0.050062895	1.3	1.2	37.2	32.1	84	78	19.69	2.9352	0.6632	-37.2929	22.6082	5.5631	5.07	52.2546	03/09/2020	NA	119.9982	305.5829	0.5487178443661951	98.69015000000002	-1.3611217203883965	-1.1247485596761366	-0.37283021084576606	-0.030081133235474903	0.6060700994534551	-0.857235833514572	Russ	0.388916066359529	Both resting	50 ms
S18	47	B	RR	IHI 0.05 S	0.050048828	1.3	1.2	37.2	32.1	84	78	19.7252	2.7922	1.2318	-36.5945	22.899	6.9608	4.4648	51.942	03/09/2020	NA	105.7928	405.075	0.4837605661206918	112.89555000000001	-1.4367695987477849	-0.18972636090057007	0.5155974834582269	0.48471823612356696	-4.810716492548798e-4	-1.0787499217866292	Russ	0.8674642688048081	Both resting	50 ms
S18	49	B	RR	IHI 0.01 S	0.010051966	1.3	1.2	37.6	32.3	84	78	19.4676	2.775	0.9217	-36.8281	22.6233	6.3279	4.6872	52.0971	03/09/2020	NA	220.9313	343.734	1.0102563762541534	-2.242949999999979	-1.4458685043966064	-0.6996637225613215	0.21843724664635233	0.2516091849199197	0.22241545917236177	-0.9688432196401316	Russ	0.5724194834781754	Both resting	10 ms
S18	51	B	RR	IHI 0.01 S	0.010044098	1.3	1.2	38	32.5	84	78	19.4189	3.1446	0.9593	-36.6417	22.3602	6.4203	4.5081	52.208	03/09/2020	NA	262.0522	392.358	1.1982906268212277	-43.363850000000014	-1.250347834175418	-0.6378332007991664	0.4555548328695222	0.2856418541112882	0.04291560004398208	-0.8902574474412479	Russ	0.8062966234289781	Both resting	10 ms
S18	53	B	RR	IHI 0.01 S	0.01010108	1.3	1.2	38.2	32.7	84	78	19.4883	2.9049	0.9266	-36.8629	22.6104	6.1003	4.6811	52.1411	03/09/2020	00:00:00	425.7881	331.391	1.9470086083689413	-207.09974999999997	-1.3771506065023087	-0.6916060215869981	0.17416851273772924	0.16777979630568352	0.21630184029640914	-0.937664013357434	Russ	0.5130507450277652	Both resting	10 ms
S18	54	B	RR	IHI 0.01 S	0.010040998	1.3	1.2	38.4	32.9	84	78	19.4177	2.88	0.8471	-36.8399	22.6763	6.4463	4.6448	52.1522	03/09/2020	00:09:00	291.5845	480.6292	1.333333485757243	-72.89614999999998	-1.390322859447405	-0.8223381088234694	0.20342658399917615	0.2952181463079934	0.17992079682147816	-0.9297983499543003	Russ	1.2308732891912622	Both resting	10 ms
S18	55	B	RR	IHI 0.01 S	0.010047913	1.3	1.2	38.2	32.9	84	78	19.646	2.7303	1.0008	-37.1365	22.7839	6.1338	4.9151	51.977	03/09/2020	00:19:00	494.5721	384.5033	2.2615383947064394	-275.88374999999996	-1.4695150789606948	-0.5695894068329583	-0.17387532626794877	0.18011848048220777	0.45082426930836245	-1.053948280425397	Russ	0.768516211057072	Both resting	10 ms
S18	57	B	RR	IHI 0.05 S	0.050056934	1.3	1.2	38.6	33.1	84	78	20.0541	2.4991	0.9994	-37.0202	23.1103	6.2432	4.7543	52.0026	03/09/2020	00:37:00	263.1737	337.3755	1.2034189292662365	-44.48534999999998	-1.5918212990774123	-0.5718916071113365	-0.0259312528894417	0.2204125714944988	0.2896652668078406	-1.0358076513154624	Russ	0.5418356607902605	Both resting	50 ms
S18	59	B	RR	IHI 0.05 S	0.050039053	1.3	1.2	39	33.3	84	78	20.132	2.6594	0.9592	-36.9789	23.0194	6.6624	4.8229	52.09	03/09/2020	00:55:00	425.4143	345.6041	1.9452993266445149	-206.72595	-1.507021614454965	-0.6379976436761934	0.026606066375670374	0.3748118672198407	0.35841842334724233	-0.9738744097448351	Russ	0.5814144990964298	Both resting	50 ms
S18	1	C	AA	IHI 0.05 S	0.050046921	1.3	1.2	39.2	33.1	84	78	21.9975	8.3847	1.8964	-35.4219	23.5166	8.9914	2.8659	52.2402	03/09/2020	03:05:00	565.5991	359.0692	1.1607211422532104	-78.3166	1.5216972524751493	0.9031609998209242	2.0072502817698656	1.2326266566862565	-1.6029507799706748	-0.8674399373889099	Russ	0.6461804393142555	Both active	50 ms
S18	2	C	AA	IHI 0.05 S	0.050035	1.3	1.2	39	32.9	84	78	22.0399	7.7096	1.7084	-35.5418	23.8986	8.7136	3.006	52.4174	03/09/2020	03:14:00	278.5005	269.676	0.5715380708316017	208.78200000000004	1.1645652057589038	0.5940083910101492	1.8547266841939078	1.1303076577537656	-1.4625379923442874	-0.741872770268603	Russ	0.21620705277571287	Both active	50 ms
S18	3	C	AA	IHI 0.05 S	0.050045013	1.3	1.2	39	32.9	84	78	22.1416	7.4872	1.5697	-35.6452	23.7237	8.3439	3.1539	52.4568	03/09/2020	03:23:00	208.9689	282.393	0.4288454849086515	278.31360000000006	1.0469142396950715	0.3659261205736896	1.7231925725228991	0.9941401490952283	-1.3143077904175011	-0.7139532082790986	Russ	0.27737469815154275	Both active	50 ms
S18	4	C	AA	IHI 0.01 S	0.010035992	1.3	1.2	38.8	32.9	84	78	21.9198	7.2025	1.3712	-35.6787	23.9036	8.1421	3.1303	52.6645	03/09/2020	03:32:00	548.0293	293.2399	1.1246644400322194	-60.74680000000001	0.8963061909613801	0.03950700967507883	1.6805775556855846	0.9198133888915687	-1.3379604798392195	-0.5667731822582898	Russ	0.3295473279091185	Both active	10 ms
S18	5	C	AA	IHI 0.01 S	0.010093927	1.3	1.2	38.8	32.9	84	78	21.7551	6.8082	1.1826	-35.6817	23.6855	7.8958	3.2845	52.8085	03/09/2020	03:42:00	584.2904	337.7495	1.1990793841354859	-97.00789999999995	0.6877190690235703	-0.27063225639785776	1.6767612855210485	0.829096436274318	-1.1834162125159582	-0.4647321435149209	Russ	0.5436345677156801	Both active	10 ms
S18	6	C	AA	IHI 0.05 S	0.050044775	1.3	1.2	39	32.9	84	78	21.882	6.6463	1.2708	-35.8332	23.6428	7.1447	3.2827	52.639	03/09/2020	03:51:00	445.2271	346.7263	0.9136940070698208	42.05540000000002	0.6020729745733256	-0.12559363886003713	1.4840396422119815	0.5524520874687254	-1.1852202312006652	-0.5848429495357563	Russ	0.5868121818550014	Both active	50 ms
S18	7	C	AA	IHI 0.05 S	0.050065041	1.3	1.2	39	33.1	84	78	21.8739	6.4191	1.2189	-35.8763	23.6508	7.4695	3.4408	52.7338	03/09/2020	04:00:00	395.1343	277.9046	0.8108936807703949	92.14820000000003	0.4818827790261016	-0.21093949203705395	1.429212560848144	0.672082076141414	-1.0267672567272048	-0.5176659323630415	Russ	0.25578589108188227	Both active	50 ms
S18	8	C	AA	IHI 0.01 S	0.010062933	1.3	1.2	39	33.1	84	78	21.9503	6.2845	1.0188	-36.0064	23.4372	7.1118	3.5671	52.8853	03/09/2020	04:09:00	529.338	299.5984	1.0863061981499438	-42.05549999999994	0.41067855226264943	-0.539989688968097	1.263713644712767	0.5403343946505865	-0.9001852790169069	-0.4103102561851272	Russ	0.3601311505970337	Both active	10 ms
S18	10	C	AA	IHI 0.01 S	0.010051012	1.3	1.2	39	33.3	84	78	22.037	6.167	0.9421	-36.2113	23.4608	6.9137	3.6804	52.8631	03/09/2020	04:28:00	521.8615	271.1721	1.0709629424409863	-34.57899999999995	0.348520330533781	-0.6661173756478118	1.0030623924749544	0.46737041449030475	-0.7866323251406062	-0.42604158299139455	Russ	0.22340316146854763	Both active	10 ms
S18	12	C	AA	IHI 0.05 S	0.05004096	1.3	1.2	38.8	33.5	84	78	21.9621	5.2542	0.8131	-36.3872	23.3073	5.4608	3.6994	52.9233	03/09/2020	04:46:00	321.8644	246.8601	0.6605293643830836	165.41810000000004	-0.13435647622460853	-0.8782486870126519	0.7793017518276611	-0.0677601598402043	-0.7675899056909181	-0.38338275985007486	Russ	0.10646459149314627	Both active	50 ms
S18	16	C	AA	IHI 0.01 S	0.010050058	1.3	1.2	39	33.7	84	78	22.1813	5.0668	0.8867	-36.3669	23.294	5.6342	3.8171	52.9936	03/09/2020	05:23:00	605.9724	178.4125	1.2435751335211094	-118.68989999999997	-0.23349222730537358	-0.7572187295207741	0.8051251799410201	-0.0038936572667923313	-0.6496271283631107	-0.3335668916302215	Russ	-0.22276231136339691	Both active	10 ms
S18	17	C	AA	IHI 0.01 S	0.010041952	1.3	1.2	39	33.9	84	78	22.0037	4.8856	0.7616	-36.3303	23.3768	5.6644	3.8085	53.0296	03/09/2020	05:32:00	360.7423	215.8156	0.7403144992894265	126.54020000000003	-0.3293481403034235	-0.962936768681561	0.8516836759483595	0.007229574438611517	-0.6582463287456012	-0.3080566319443793	Russ	-0.04285670809558957	Both active	10 ms
S18	18	C	AA	IHI 0.05 S	0.050047159	1.3	1.2	39	33.9	84	78	22.014	4.9007	0.7734	-36.3455	23.5115	5.6544	3.7668	52.9474	03/09/2020	05:41:00	333.8268	199.3582	0.6850785735174154	153.45570000000004	-0.32136014755358633	-0.9435325091923741	0.8323479071147102	0.0035463851321864536	-0.7000394282746545	-0.36630505822705034	Russ	-0.12201534669024107	Both active	50 ms
S18	20	C	AA	IHI 0.05 S	0.050039053	1.3	1.2	39.2	34.1	84	78	22.0566	5.0184	0.7749	-36.3654	23.5527	5.7253	3.7944	52.9712	03/09/2020	05:59:00	312.8926	242.7458	0.642117457532335	174.3899	-0.2590961245962435	-0.941065866036969	0.8070333150232882	0.029660197314740695	-0.6723778084424753	-0.3494399421014099	Russ	0.08667517234006171	Both active	50 ms
S18	21	C	AA	IHI 0.01 S	0.010049105	1.3	1.2	39.2	34.3	84	78	22.0754	4.9485	0.8056	-36.3473	23.5153	5.6852	3.781	52.9282	03/09/2020	06:09:00	458.6848	173.1761	0.9413118673459441	28.59770000000003	-0.2960736539481401	-0.8905819027896776	0.830058145015994	0.014890608195975949	-0.6858077253175187	-0.3799105300595026	Russ	-0.24794893228389675	Both active	10 ms
S18	22	C	AA	IHI 0.05 S	0.050049067	1.3	1.2	39.2	34.3	84	78	22.2066	4.9351	0.8198	-36.4305	23.5832	5.5349	3.832	52.8451	03/09/2020	06:18:00	349.9014	203.4726	0.7180668298163796	137.3811	-0.3031623362559429	-0.8672310142518425	0.7242202524528553	-0.040467727079593806	-0.6346938625841445	-0.43879671283431565	Russ	-0.10222544654599995	Both active	50 ms
S18	23	C	AA	IHI 0.01 S	0.010047913	1.3	1.2	39.2	34.3	84	78	22.2135	4.8895	0.8647	-36.4164	23.5338	5.795	3.8643	52.872	03/09/2020	06:27:00	448.5915	181.0307	0.9205984208339104	38.69100000000003	-0.3272850163481676	-0.7933961624667158	0.7421567222261735	0.05533202678052397	-0.6023217495196738	-0.419734879902397	Russ	-0.210169000903147	Both active	10 ms
S18	29	C	AA	IHI 0.05 S	0.050040007	1.3	1.2	39.5	34.8	84	78	21.9671	4.8979	0.8345	-36.3523	23.4795	5.6813	3.8001	52.9016	03/09/2020	07:22:00	351.7705	315.6817	0.7219025924386778	135.512	-0.3228413647522315	-0.8430579113288723	0.823697694741764	0.01345416436647022	-0.6666650826075687	-0.3987597774940372	Russ	0.437490401275109	Both active	50 ms
S18	30	C	AA	IHI 0.05 S	0.050035954	1.3	1.2	39.5	34.8	84	78	20.4649	5.7386	0.7336	-36.693	21.4605	4.1776	3.8601	53.4107	03/09/2020	07:31:00	412.3304	296.6061	0.8461834767306439	74.95210000000003	0.12189409914103994	-1.0089807742491232	0.3902966130559593	-0.5403870116406785	-0.6065311264506575	-0.03800218843676789	Russ	0.3457384522202077	Both active	50 ms
S18	31	C	AA	IHI 0.01 S	0.010046959	1.3	1.2	39.5	34.8	84	78	20.4369	5.994	0.7966	-36.4835	21.5458	4.8237	3.7323	53.0436	03/09/2020	07:41:00	572.7018	360.1913	1.175297286481661	-85.41930000000002	0.25700226790319225	-0.9053817617221083	0.6567994795460558	-0.30241615055255017	-0.7346164530648783	-0.29813597539988845	Russ	0.6515776410816706	Both active	10 ms
S18	32	C	AA	IHI 0.01 S	0.010066032	1.3	1.2	39.5	35	84	78	20.5396	5.155	0.4993	-36.5814	22.1848	4.5595	3.9189	53.3418	03/09/2020	07:50:00	572.7018	343.734	1.175297286481661	-85.41930000000002	-0.18683388554804425	-1.3942704351234025	0.5322618631766937	-0.3997260120283023	-0.5475998494168849	-0.08682599100216912	Russ	0.5724194834781754	Both active	10 ms
S18	34	C	AA	IHI 0.05 S	0.054038048	1.3	1.2	39.7	35.2	84	78	18.3595	7.5069	0.9712	-36.7554	18.2022	2.7827	4.3652	54.4601	03/09/2020	08:08:00	511.3943	409.1893	1.0494821792286815	-24.11179999999996	1.0573356606998265	-0.6182644984329526	0.31091819363360534	-1.0541550879939214	-0.1003034388697279	0.7056218814055036	Russ	0.8872536879578927	Both active	50 ms
S18	35	C	AA	IHI 0.01 S	0.010056019	1.3	1.2	39.7	35.2	84	78	18.9158	6.9848	0.9079	-36.6629	19.2276	3.103	4.021	54.0979	03/09/2020	08:17:00	457.1895	347.4743	0.9382432162041526	30.093000000000018	0.7811415537667029	-0.7223568395910485	0.4285865237068006	-0.9361825345091241	-0.44527190068987443	0.4489603242329604	Russ	0.5904099957058407	Both active	10 ms
S18	36	C	AA	IHI 0.01 S	0.010071039	1.3	1.2	39.9	35.2	84	78	19.0041	6.1206	0.9689	-36.7207	19.6153	2.5416	4.3426	54.3002	03/09/2020	08:27:00	379.8075	335.1313	0.7794400578719736	107.47500000000002	0.3239744455276577	-0.6220466846045738	0.3550597185367397	-1.1429567821718316	-0.1229538956888308	0.5923138113008918	Russ	0.5310412572554302	Both active	10 ms
S18	37	C	AA	IHI 0.01 S	0.010045052	1.3	1.2	39.9	35.4	84	78	18.9314	6.1263	0.9094	-36.5798	19.627	2.1611	4.2216	54.2711	03/09/2020	08:36:00	533.8239	311.5674	1.0955121515753181	-46.54139999999995	0.32698978053918576	-0.7198901964356434	0.5342972072644505	-1.2831021352813083	-0.24422404060526864	0.571693018054837	Russ	0.41770098212202456	Both active	10 ms
S19	3	A	AA	IHI 0.05 S	0.05005002	1.3	1.2	19	19.7	65	54	11.1516	3.3466	1.224	4.9315	14.5098	3.7331	8.2433	45.1846	03/09/2020	NA	68.0364	399.4645	0.7777779683076433	19.43894999999999	0.8124716933278543	-0.8199134267693444	-1.0420826973861355	0.5621936425595545	-1.376288030669472	-0.17885926205202443	Russ	0.8404782599677322	Both active	50 ms
S19	4	A	AA	IHI 0.05 S	0.050054073	1.3	1.2	19	19.7	65	54	11.4983	3.5435	1.2711	5.0744	14.4865	3.4759	8.3138	45.2499	03/09/2020	NA	73.6438	51.6162	0.8418805983628531	13.831549999999993	1.130327844364778	-0.7359175976392851	-0.545132479780961	0.39954126130670775	-1.1997188318010072	-0.12513628365023005	Russ	-0.8326413011697468	Both active	50 ms
S19	6	A	AA	IHI 0.01 S	0.010046959	1.3	1.2	19.2	19.9	65	54	11.7115	3.4785	1.2593	5.0895	14.6635	3.0851	8.3195	45.1664	03/09/2020	NA	133.0821	154.8486	1.5213668764972077	-45.606750000000005	1.025398185566403	-0.7569611386952233	-0.4926205953454235	0.1524007068991937	-1.1854430242329208	-0.19383258834471612	Russ	-0.3361025864968026	Both active	10 ms
S19	7	A	AA	IHI 0.05 S	0.050052881	1.3	1.2	19.2	19.9	65	54	11.4773	3.4519	1.1536	4.984	14.6759	3.2579	8.4046	45.2301	03/09/2020	NA	428.0311	426.7688	4.8931624737711825	-340.55575	0.9824577405812223	-0.9454613327301976	-0.8595082647460252	0.2616788230752897	-0.972307721769002	-0.14142594632029812	Russ	0.9718095283199595	Both active	50 ms
S19	12	A	AA	IHI 0.05 S	0.050056934	1.3	1.2	19.7	20.3	65	54	11.8869	3.5343	1.3456	4.9793	14.7907	3.0021	8.3634	45.0117	03/09/2020	NA	94.9519	444.7222	1.085470363936812	-7.476550000000003	1.1154762618887004	-0.6030579528369618	-0.875853023477615	0.09991179693035103	-1.0754942606822027	-0.3211058618325983	Russ	1.0581637946162892	Both active	50 ms
S19	14	A	AA	IHI 0.05 S	0.050055027	1.3	1.2	19.9	20.5	65	54	11.7998	3.6056	1.444	4.9632	14.8857	3.1698	8.3614	44.9081	03/09/2020	NA	281.865	175.7943	3.222222031692357	-194.38965000000002	1.2305760260783025	-0.42757622064167833	-0.9318425161539174	0.2059646909276389	-1.080503315969253	-0.4063386422679193	Russ	-0.23535562182364683	Both active	50 ms
S19	15	A	AA	IHI 0.05 S	0.050045967	1.3	1.2	20.1	20.7	65	54	12.0498	3.5715	1.4451	4.9859	14.9914	2.8919	8.3906	44.9746	03/09/2020	NA	68.0364	296.9802	0.7777779683076433	19.43894999999999	1.1755283127702318	-0.4256145346110398	-0.8529008090885736	0.030221702007863793	-1.007371108778345	-0.35162841158308095	Russ	0.3475378401367838	Both active	50 ms
S19	16	A	AA	IHI 0.01 S	0.010085106	1.3	1.2	20.3	20.7	65	54	12.1804	3.6049	1.4355	4.9042	14.9005	2.5777	8.4045	44.9307	03/09/2020	NA	73.6438	99.4921	0.8418805983628531	13.831549999999993	1.2294460143681667	-0.4427347036057017	-1.1370214023589904	-0.16847728006695945	-0.9725581745333538	-0.3877453909374308	Russ	-0.6023624560609397	Both active	10 ms
S19	18	A	AA	IHI 0.01 S	0.010042906	1.3	1.2	20.5	20.9	65	54	12.2948	3.3832	1.2177	4.8418	14.6996	2.223	8.5693	45.1014	03/09/2020	NA	101.3069	415.9219	1.158119401637147	-13.831550000000007	0.8715551627435547	-0.8311485376720912	-1.3540241565826643	-0.39278832062055535	-0.5598120188805514	-0.24730875367576116	Russ	0.9196368985623837	Both active	10 ms
S19	20	A	AA	IHI 0.01 S	0.010050058	1.3	1.2	20.9	21.1	65	54	12.4464	3.3999	1.2783	5.0374	15.0075	2.2517	8.4852	45.1798	03/09/2020	NA	85.6062	96.8739	0.978632266118398	1.8691499999999905	0.898514013542522	-0.7230774708932887	-0.6738039846892284	-0.3746385409084374	-0.7704427937009429	-0.18280827118416532	Russ	-0.6149557665211897	Both active	10 ms
S19	21	A	AA	IHI 0.05 S	0.05004406	1.3	1.2	20.9	21.3	65	54	12.7209	3.515	1.2862	5.0062	14.9139	2.113	8.5565	45.213	03/09/2020	NA	29.1584	370.6642	0.333332761743737	58.31694999999999	1.0843202247377985	-0.7089889984914315	-0.7823053618010654	-0.46235193624191284	-0.5918699727176633	-0.15549429135354062	Russ	0.7019513639138267	Both active	50 ms
S19	24	A	AA	IHI 0.05 S	0.050045967	1.3	1.2	21.1	21.5	65	54	12.1167	2.7701	1.0164	5.0381	14.5319	1.882	8.6045	45.3226	03/09/2020	NA	81.4941	550.9469	0.9316235945326313	5.981249999999989	-0.11817366509158035	-1.1901370812789058	-0.6713696589206931	-0.6084355290467639	-0.4716526458284971	-0.06532524950304641	Russ	1.5690952076660596	Both active	50 ms
S19	25	A	AA	IHI 0.01 S	0.010098934	1.3	1.2	21.3	21.7	65	54	12.732	2.9361	0.9829	5.1326	14.8755	1.3794	8.7435	45.4856	03/09/2020	NA	51.9618	363.1836	0.594016485787139	35.513549999999995	0.14980054045503965	-1.2498793376665276	-0.34273568016849576	-0.9262780127858031	-0.12352330337862208	0.0687765189424847	Russ	0.6659703394584966	Both active	10 ms
S19	26	A	AA	IHI 0.01 S	0.01009798	1.3	1.2	21.5	21.7	65	54	12.6624	2.9234	0.9343	5.2706	14.9322	1.6119	8.6703	45.5883	03/09/2020	NA	85.98	108.0948	0.9829054699409606	1.4953499999999877	0.12929889942827996	-1.336550193202003	0.1371742570569347	-0.779245825222479	-0.30685472688460014	0.15326886016552854	Russ	-0.5609842298381944	Both active	10 ms
S19	27	A	AA	IHI 0.01 S	0.010096788	1.3	1.2	21.5	21.7	65	54	12.784	3.1958	0.9827	5.1694	14.8399	1.1819	8.7177	45.4192	03/09/2020	NA	127.4748	78.9204	1.4572653896211907	-39.99945000000001	0.5690348849156245	-1.2502360078539163	-0.21475969690837954	-1.0511763226514224	-0.18814011658154506	0.014148559281235276	Russ	-0.7013105138086759	Both active	10 ms
S19	31	A	AA	IHI 0.05 S	0.050047159	1.3	1.2	22.1	22.1	65	54	12.6655	3.3579	1.4192	5.329	14.8119	1.9536	8.5509	45.193	03/09/2020	NA	288.22	56.1046	3.2948710693926926	-200.74465000000004	0.8307133109343409	-0.4718033238778878	0.3402665783175511	-0.5631559392423164	-0.6058953275213977	-0.1719484960707866	Russ	-0.811052494100086	Both active	50 ms
S19	32	A	AA	IHI 0.01 S	0.010081768	1.3	1.2	22.3	22.3	65	54	12.5523	3.3692	1.5906	5.174	14.7617	2.0273	8.5622	44.95	03/09/2020	NA	159.9976	197.4881	1.8290592721263763	-72.52225000000001	0.8489549285408281	-0.16613697328569701	-0.1987626990008654	-0.516548316776007	-0.5775941651495725	-0.37186708338528995	Russ	-0.1310103623084954	Both active	10 ms
S19	33	A	AA	IHI 0.01 S	0.010042906	1.3	1.2	22.5	22.3	65	54	12.4059	3.0331	2.0261	5.1649	14.6527	2.1088	8.4291	44.5117	03/09/2020	NA	314.3879	441.3559	3.594017057376736	-226.91255	0.30638787743107626	0.6105123597533876	-0.2304089339918181	-0.46500800156563743	-0.9109467945026575	-0.7324609797636837	Russ	1.041972189314044	Both active	10 ms
S19	35	A	AA	IHI 0.01 S	0.010035038	1.3	1.2	22.7	22.5	65	54	12.5602	3.2907	1.8872	5.0668	14.7598	1.9656	8.483	44.5633	03/09/2020	NA	27.6631	262.9434	0.3162388032742939	59.81224999999999	0.722232186761252	0.3628049146118747	-0.5715623024107674	-0.555567181174532	-0.7759527545166969	-0.6900091315931952	Russ	0.18382384217122183	Both active	10 ms
S19	36	A	AA	IHI 0.05 S	0.050042868	1.3	1.2	22.7	22.7	65	54	12.4705	3.2357	1.7003	5.0995	14.6738	1.9456	8.5131	44.7753	03/09/2020	NA	20.9343	221.052	0.2393165617513963	66.54104999999998	0.633445552393396	0.029496624497052717	-0.4578445129377844	-0.5682151112875061	-0.7005664724466178	-0.5155945615904124	Russ	-0.017670087175089746	Both active	50 ms
S19	37	A	AA	IHI 0.01 S	0.010052919	1.3	1.2	22.9	22.7	65	54	12.6448	3.2024	1.7839	5.0607	14.6566	1.9521	8.5577	44.7367	03/09/2020	NA	115.8861	343.36	1.3247857825090155	-28.410750000000007	0.5796892810397667	0.17858476282556607	-0.5927757126794279	-0.5641045340007895	-0.5888645395454322	-0.5473511766946941	Russ	0.570620576552756	Both active	10 ms
S19	39	A	AA	IHI 0.05 S	0.050072908	1.3	1.2	23.1	22.9	65	54	12.7274	3.1151	1.8076	5.0384	14.671	1.6689	8.4879	44.657	03/09/2020	NA	30.2799	409.5634	0.34615351639061753	57.195449999999994	0.4387606777613338	0.2208501800311375	-0.6703263764484633	-0.7431992244005029	-0.7636805690634297	-0.6129211824929112	Russ	0.8890530758744688	Both active	50 ms
S19	41	A	AA	IHI 0.05 S	0.050055981	1.3	1.2	23.5	23.1	65	54	12.8367	3.3421	1.8144	5.1376	14.8069	1.9226	8.5555	44.727	03/09/2020	NA	41.1209	213.1974	0.4700855726784746	46.35444999999999	0.8052073323341203	0.2329769664023561	-0.3253476389646762	-0.5827602309174263	-0.5943745003611862	-0.555331465982559	Russ	-0.05545001855583949	Both active	50 ms
S19	42	A	AA	IHI 0.01 S	0.010035038	1.3	1.2	23.7	23.1	65	54	12.886	3.3199	1.8317	5.1241	14.8156	1.7697	8.5138	44.6519	03/09/2020	NA	52.7095	83.4088	0.6025640366114569	34.76584999999999	0.769369818098368	0.2638289376114864	-0.3722953502149888	-0.6794536566311133	-0.6988133030961504	-0.6171170046958073	Russ	-0.6797217067390153	Both active	10 ms
S19	44	A	AA	IHI 0.01 S	0.010035992	1.3	1.2	23.7	23.3	65	54	13.1306	3.2461	1.7616	5.0631	14.9777	1.5546	8.5819	44.7199	03/09/2020	NA	27.6631	80.4165	0.3162388032742939	59.81224999999999	0.6502342978011363	0.1388160369317163	-0.5844294529015921	-0.8154821449961499	-0.5282549705721477	-0.5611727086571756	Russ	-0.6941144051158413	Both active	10 ms
S19	45	A	AA	IHI 0.01 S	0.010048866	1.3	1.2	23.9	23.3	65	54	12.9478	3.2519	1.6906	5.0598	14.8956	1.4353	8.5469	44.764	03/09/2020	NA	13.4577	41.5174	0.15384562622498799	74.01764999999999	0.6595972519708371	0.012198120408696849	-0.5959055600961143	-0.8909270481200404	-0.6159134380954938	-0.5248911872556536	Russ	-0.8812156360853267	Both active	10 ms
S19	46	A	AA	IHI 0.05 S	0.050036907	1.3	1.2	24.1	23.5	65	54	13.1227	3.4003	1.6888	5.0472	14.8968	1.4226	8.5633	44.7458	03/09/2020	NA	7.1027	373.6564	0.08119658852465295	80.37265	0.8991597345197427	0.00898808872219772	-0.6397234239297404	-0.8989584837417789	-0.5748391847416977	-0.5398645135483453	Russ	0.7163435812994963	Both active	50 ms
S19	47	A	AA	IHI 0.01 S	0.010046959	1.3	1.2	24.3	23.5	65	54	12.8423	3.0009	1.7666	5.0673	14.432	1.7055	8.6528	44.8317	03/09/2020	NA	254.2019	449.5846	2.905983228418063	-166.72655	0.2544073387648043	0.1477327916164358	-0.5698234982903834	-0.7200535122937602	-0.35068396064627544	-0.46919370428778884	Russ	1.0815515086113696	Both active	10 ms
S19	48	A	AA	IHI 0.05 S	0.050065994	1.3	1.2	24.3	23.7	65	54	13.3821	2.8734	1.8388	5.0176	14.9091	0.8013	8.7858	44.7114	03/09/2020	NA	124.858	83.0348	1.427350676504867	-37.38265000000001	0.048583777275684054	0.27649072926378815	-0.7426606278563556	-1.2918664327013196	-0.01758178405754227	-0.5681657456620082	Russ	-0.6815206136644347	Both active	50 ms
S19	49	A	AA	IHI 0.01 S	0.010061979	1.3	1.2	24.5	23.7	65	54	13.2749	3.1688	1.888	5.0365	14.9546	0.9612	8.6682	44.6221	03/09/2020	NA	49.7189	118.9417	0.5683761196725706	37.756449999999994	0.5254487189532223	0.3642315953614297	-0.6769338321059148	-1.1907462314480917	-0.31211423493599777	-0.6416337697244955	Russ	-0.5088116000806187	Both active	10 ms
S19	50	A	AA	IHI 0.05 S	0.050041914	1.3	1.2	24.5	23.9	65	54	12.8743	2.9429	1.7963	4.9239	14.67	1.2679	8.6648	44.6458	03/09/2020	NA	21.6819	194.4958	0.24786296939652144	65.793449999999993	0.16077779706779224	0.20069831444367084	-1.068512520015942	-0.9967902231656337	-0.3206296289239828	-0.6221355371345636	Russ	-0.14540306068532136	Both active	50 ms
S19	51	A	AA	IHI 0.05 S	0.050049067	1.3	1.2	24.5	23.9	65	54	12.6678	3.1699	1.8168	4.9083	14.7528	1.4986	8.6855	44.5679	03/09/2020	NA	53.4572	267.4318	0.6111115874357749	34.01814999999999	0.5272244516405795	0.23725700865102148	-1.1227632085718604	-0.8508963493124775	-0.2687859067030306	-0.6862246645082264	Russ	0.2054126492408826	Both active	50 ms
S19	52	A	AA	IHI 0.01 S	0.010035038	1.3	1.2	24.6	23.9	65	54	12.773	3.115	1.834	4.8736	14.7429	1.51	8.6931	44.5728	03/09/2020	NA	100.1854	162.7032	1.1452986469902666	-12.71005000000001	0.438599247517029	0.2679306447664574	-1.2434362145263709	-0.8436870291480821	-0.24975149661224588	-0.6821933843525023	Russ	-0.2983226551160528	Both active	10 ms
S19	54	A	AA	IHI 0.05 S	0.050039053	1.3	1.2	25	24.1	65	54	12.7024	3.1142	1.9215	4.9075	14.8376	1.7385	8.7238	44.6047	03/09/2020	NA	96.4472	385.2514	1.1025643224062551	-8.971850000000003	0.43730780556258686	0.4239738517490517	-1.1255452951644713	-0.699184427607353	-0.17286249795604688	-0.6559489278284989	Russ	0.7721145058990675	Both active	50 ms
S19	55	A	AA	IHI 0.05 S	0.050037861	1.3	1.2	25	24.3	65	54	12.6847	3.1142	1.9926	4.93	14.7637	2.2414	8.5511	44.382	03/09/2020	NA	77.382	462.6757	0.8846149229468646	10.093349999999987	0.43730780556258686	0.5507701033657656	-1.0472991097472817	-0.38115222491661904	-0.6053944219926941	-0.839166497355007	Russ	1.1445185419037756	Both active	50 ms
S19	56	A	AA	IHI 0.05 S	0.054321051	1.3	1.2	25.2	24.3	65	54	12.4175	2.7861	2.156	5.2268	14.7451	1.6425	8.616	44.3761	03/09/2020	NA	36.2611	375.9006	0.41452935026838994	51.21424999999999	-0.09234482600274954	0.8421696464624052	-0.015144983888528333	-0.7598944921496287	-0.4428505779279681	-0.8440204877465912	Russ	0.7271379848343265	Both active	50 ms
S19	57	A	AA	IHI 0.01 S	0.010043144	1.3	1.2	25.4	24.5	65	54	12.3567	3.049	2.2179	5.044	14.6871	1.7205	8.5705	44.2247	03/09/2020	NA	91.2136	511.6736	1.0427348961736078	-3.738250000000008	0.33205528627560155	0.9525590694592351	-0.650851770300187	-0.7105675647090297	-0.5568065857083248	-0.9685788174561258	Russ	1.3801941077888413	Both active	10 ms
S19	58	A	AA	IHI 0.01 S	0.010100126	1.3	1.2	25.4	24.5	65	54	12.4909	3.0314	2.1054	5.0333	14.7635	1.8067	8.5758	44.3859	03/09/2020	NA	51.588	513.1698	0.5897432819645764	35.88734999999999	0.30364356327788794	0.7519320890530417	-0.6880621784763615	-0.6560549859221113	-0.5435325891976458	-0.8359579274351432	Russ	1.3873906974728325	Both active	10 ms
S19	59	A	AA	IHI 0.01 S	0.010048866	1.3	1.2	25.6	24.5	65	54	12.5513	3.0597	2.1614	4.9122	14.6586	1.8787	8.6045	44.2992	03/09/2020	NA	335.696	302.9647	3.8376068229506948	-248.22065000000003	0.349328322416257	0.8517997415219022	-1.1092005364328785	-0.6105224375154045	-0.4716526458284971	-0.9072869048843938	Russ	0.3763227558992791	Both active	10 ms
S19	60	A	AA	IHI 0.05 S	0.050039053	1.3	1.2	25.8	24.6	65	54	12.2351	2.911	2.0368	4.9043	14.8182	1.7048	8.5994	44.2912	03/09/2020	NA	20.1866	251.3485	0.23076901092707833	67.28875	0.10928154913443618	0.6295942147786876	-1.1366736415349148	-0.7204961898477144	-0.48442573681047235	-0.9138685867712875	Russ	0.12805339856280704	Both active	50 ms
S19	3	B	AR	IHI 0.05 S	0.050040007	1.3	1.2	26.2	24.8	65	54	11.8297	3.7257	3.0771	5.3473	14.7695	3.6579	7.9347	43.5168	03/09/2020	NA	52.7095	264.4395	0.3720316501641196	88.97065000000003	1.4244537494888383	2.4848141944814657	0.40390680912353205	0.5146374253347721	-2.149185261461067	-1.5509753934229524	Russ	0.19101995086405663	Test active	50 ms
S19	4	B	AR	IHI 0.05 S	0.050043106	1.3	1.2	26.2	25	65	54	11.8587	3.8432	3.097	5.2033	14.7483	3.7812	7.9115	43.5172	03/09/2020	NA	29.1584	437.6156	0.20580441226240934	112.52175000000003	1.6141342865474397	2.5203028781266497	-0.09686877754648318	0.5926119144812574	-2.207290302790831	-1.5506463093286085	Russ	1.0239816770863786	Test active	50 ms
S19	6	B	AR	IHI 0.01 S	0.010040045	1.3	1.2	26.4	25	65	54	12.1728	3.8686	3.2571	5.2522	14.4532	3.3146	7.7583	43.2677	03/09/2020	NA	117.7553	262.9434	0.8311347778781994	23.92485000000002	1.6551375686009584	2.805817363131374	0.07318626542687813	0.2975357049455714	-2.5909839377787525	-1.7559125131762239	Russ	0.18382384217122183	Test active	10 ms
S19	7	B	AR	IHI 0.05 S	0.05004406	1.3	1.2	26.6	25	65	54	12.0151	3.7217	3.2459	5.1712	14.4547	3.3675	7.8716	43.2782	03/09/2020	NA	26.9155	242.3717	0.1899736836811649	114.76465000000002	1.4179965397166308	2.785843832637602	-0.2085000020750066	0.33098948009438806	-2.307220955767451	-1.7472740556996706	Russ	0.08487578442348563	Test active	50 ms
S19	12	B	AR	IHI 0.05 S	0.050050974	1.3	1.2	27	25.4	65	54	12.0812	3.688	2.9267	4.9017	14.7546	3.0961	8.1776	43.5331	03/09/2020	00:05:00	23.9249	129.7886	0.16886557502938834	117.75525000000002	1.3635945473857816	2.216598213565097	-1.145715422960902	0.15935706846132924	-1.5408354968490172	-1.537565216578404	Russ	-0.45663897032304296	Test active	50 ms
S19	14	B	AR	IHI 0.05 S	0.050058126	1.3	1.2	27.2	25.4	65	54	11.9919	3.5441	2.7897	5.0094	14.6302	3.1621	8.116	43.7257	03/09/2020	00:24:00	55.3263	114.8273	0.3905014216882181	86.35385000000002	1.131296425830609	1.9722791352037776	-0.7711770154306187	0.20109523783414396	-1.6951143996901143	-1.379111225151345	Russ	-0.5286015002248599	Test active	50 ms
S19	15	B	AR	IHI 0.05 S	0.05004406	1.3	1.2	27.4	25.4	65	54	12.2338	3.6797	2.8046	5.02	14.7913	2.9135	8.1152	43.6555	03/09/2020	00:33:00	22.8034	385.6254	0.16094985783117816	118.87675000000003	1.3501958371084501	1.998851064164243	-0.7343143680785229	0.04388146652987573	-1.6971180218049335	-1.4368654837088695	Russ	0.7739134128244871	Test active	50 ms
S19	16	B	AR	IHI 0.01 S	0.010048151	1.3	1.2	27.6	25.6	65	54	12.2253	3.6688	2.804	5.0616	14.7082	2.9462	8.1174	43.6844	03/09/2020	00:42:00	93.0827	217.6857	0.65699182277827906	48.59745000000002	1.3325999404791844	1.997781053602076	-0.5896458652627382	0.0645608322645885	-1.6916080609891797	-1.4130891578924583	Russ	-0.03386169247733526	Test active	10 ms
S19	18	B	AR	IHI 0.01 S	0.010055065	1.3	1.2	27.8	25.6	65	54	12.2243	3.3405	2.7587	5.0893	14.3346	2.5282	8.1111	43.6915	03/09/2020	01:00:00	57.9431	230.4028	0.40897119321231656	83.73705000000002	0.8026244484252376	1.9169952561585162	-0.4933161169935778	-0.19978090709657043	-1.7073865851433816	-1.4072479152178359	Russ	0.02730643388965133	Test active	10 ms
S19	20	B	AR	IHI 0.01 S	0.010042906	1.3	1.2	27.8	25.8	65	54	12.0468	3.0737	2.5832	5.0464	14.4982	2.7339	8.258	43.9317	03/09/2020	01:19:00	517.0017	296.2321	3.6490764584876563	-375.32155	0.37192855661898433	1.6040171667248553	-0.6425055105223513	-0.0696969458846316	-1.3394714743096663	-1.2096329165637414	Russ	0.34393954529478804	Test active	10 ms
S19	21	B	AR	IHI 0.05 S	0.050045013	1.3	1.2	28	25.8	65	54	12.147	3.2613	2.6095	5.0813	14.5214	2.6786	8.2358	43.9155	03/09/2020	01:28:00	68.4102	148.1161	0.48284957349353447	73.26995000000002	0.6747716949355249	1.6509192963664807	-0.5211369829196898	-0.10466847264700521	-1.395071987995905	-1.2229608223847066	Russ	-0.3684853161101372	Test active	50 ms
S19	24	B	AR	IHI 0.05 S	0.050055981	1.3	1.2	28.4	26	65	54	12.2768	3.0878	2.4704	4.9417	14.6176	2.2189	8.4299	43.936	03/09/2020	01:56:00	26.1678	197.8621	0.1846963036106328	115.51235000000003	0.3946902210660165	1.4028551810375791	-1.006611093330342	-0.3953811462937149	-0.9089431723878383	-1.2060952625495334	Russ	-0.12921145538307585	Test active	50 ms
S19	25	B	AR	IHI 0.01 S	0.010064125	1.3	1.2	28.6	26.2	65	54	12.237	3.1267	2.4665	4.9603	14.6465	2.2769	8.4078	44.0076	03/09/2020	02:05:00	74.0176	300.3465	0.5224274536694095	67.66255000000002	0.4574865861007362	1.3959001123834973	-0.9419275800521312	-0.3587021489660901	-0.9642932333097252	-1.1471892096618048	Russ	0.3637294454390292	Test active	10 ms
S19	26	B	AR	IHI 0.01 S	0.010050058	1.3	1.2	28.6	26.2	65	54	11.9071	2.8708	2.3628	4.8479	14.5036	2.2587	8.3939	43.9017	03/09/2020	02:14:00	26.5417	148.4901	0.1873353465534868	115.13845000000003	0.044386590923748796	1.2109666202224112	-1.332810746314004	-0.3702117653688964	-0.9991061675547117	-1.2343142236396074	Russ	-0.3666864091847175	Test active	10 ms
S19	27	B	AR	IHI 0.01 S	0.010051966	1.3	1.2	28.8	26.2	65	54	12.2773	3.1959	2.4633	4.9182	14.567	2.6838	8.4305	44.0945	03/09/2020	02:23:00	65.0458	267.8058	0.45910312771407985	76.63435000000003	0.5691963151599293	1.3901933893852765	-1.088334886988297	-0.10138001081763175	-0.9074404558017227	-1.0756956901653822	Russ	0.207211556166302	Test active	10 ms
S19	31	B	AR	IHI 0.05 S	0.050061941	1.3	1.2	29	26.6	65	54	12.8257	3.141	2.235	5.1897	14.8603	1.7787	8.4035	44.3132	03/09/2020	03:00:00	68.4102	137.6432	0.48284957349353447	73.26995000000002	0.4805711110363787	0.9830543704809758	-0.14416424962087135	-0.673762088080275	-0.9750627021768812	-0.895768961582321	Russ	-0.4188590389422932	Test active	50 ms
S19	32	B	AR	IHI 0.01 S	0.010051012	1.3	1.2	29.2	26.6	65	54	12.4149	3.1159	2.1402	5.1381	14.785	2.0873	8.4012	44.3057	03/09/2020	03:09:00	71.027	201.6024	0.501319345017633	70.65315000000002	0.4400521197157752	0.813992701658691	-0.32360883484429515	-0.4786045264370846	-0.980823115756987	-0.9019392883512876	Russ	-0.11122094315541081	Test active	10 ms
S19	33	B	AR	IHI 0.01 S	0.010045052	1.3	1.2	29.4	26.6	65	54	12.4562	3.0926	2.1296	5.0422	14.6817	2.1165	8.4692	44.3235	03/09/2020	03:18:00	47.8498	142.5056	0.3377311500587767	93.83035000000002	0.40243887279266555	0.795089181727085	-0.65711146513356	-0.4601385484721425	-0.8105152359973317	-0.88729504615294	Russ	-0.39547132494721304	Test active	10 ms
S19	35	B	AR	IHI 0.01 S	0.010051966	1.3	1.2	29.5	26.8	65	54	12.4094	2.6989	1.7834	5.1012	14.7305	1.7625	8.7153	44.7036	03/09/2020	03:37:00	170.0909	179.5346	1.200527385099465	-28.41074999999998	-0.23311199903687688	0.17769308735709421	-0.45193257892848393	-0.684006911471784	-0.19415098292600713	-0.5745828855017299	Russ	-0.21736510959598165	Test active	10 ms
S19	36	B	AR	IHI 0.05 S	0.050052166	1.3	1.2	29.5	26.8	65	54	12.1158	2.4642	1.9047	5.3721	14.8063	1.884	8.6867	44.7339	03/09/2020	03:46:00	84.1109	263.6915	0.5936674968229494	57.569250000000025	-0.6119887824211637	0.3940135560083937	0.49015149349447884	-0.6071707360354665	-0.2657804735307996	-0.5496547653551087	Russ	0.18742213701321755	Test active	50 ms
S19	37	B	AR	IHI 0.01 S	0.010097027	1.3	1.2	29.7	27	65	54	12.652	2.2331	1.9479	5.3735	14.8279	1.3323	9.1351	44.9256	03/09/2020	03:55:00	93.4566	62.0891	0.6596308657211329	48.22355000000003	-0.9850540770104635	0.4710543164843716	0.4950201450315494	-0.9560638882018571	0.8572497218254919	-0.3919412131403269	Russ	-0.7822675783375905	Test active	10 ms
S19	39	B	AR	IHI 0.05 S	0.050562859	1.3	1.2	29.9	27	65	54	12.9314	2.3458	1.89	5.379	14.7691	1.0356	8.9725	44.8422	03/09/2020	04:13:00	6.355	152.6044	0.04485455443123119	135.32515000000004	-0.8031221916785113	0.36779829723531754	0.5141469903557501	-1.1436959314278279	0.4500135269884434	-0.4605552468112357	Russ	-0.34689699003163293	Test active	50 ms
S19	41	B	AR	IHI 0.05 S	0.050058126	1.3	1.2	30.1	27.2	65	54	13.0463	2.6416	2.0118	5.2316	15.1459	1.0282	9.0828	44.7496	03/09/2020	04:32:00	109.1573	111.4611	0.7704487890505479	32.52285000000002	-0.32561152902375234	0.5850104413550893	0.001547535667140076	-1.1483756655696284	0.7262629260691741	-0.5367382146520705	Russ	-0.5447926245359489	Test active	50 ms
S19	42	B	AR	IHI 0.01 S	0.010042906	1.3	1.2	30.1	27.2	65	54	12.8698	2.4102	2.0081	5.1809	15.0546	1.1377	9.0239	44.7004	03/09/2020	04:41:00	63.5505	105.4766	0.44854907338819155	78.12965000000003	-0.6991611143459673	0.5784120428883971	-0.17476720213959418	-1.079128248201095	0.57874624786559	-0.5772155582564885	Russ	-0.5735775402984443	Test active	10 ms
S19	44	B	AR	IHI 0.01 S	0.010812044	1.3	1.2	30.3	27.4	65	54	12.9459	2.4921	1.9705	5.1397	14.9399	1.0081	9.1235	44.7785	03/09/2020	04:59:00	70.2793	23.938	0.49604196494710084	71.40085000000002	-0.5669497442600145	0.5113580476593045	-0.3180446616590703	-1.1610868353331674	0.828197201160611	-0.5129618888356536	Russ	-0.9657709954562371	Test active	10 ms
S19	45	B	AR	IHI 0.01 S	0.010040045	1.3	1.2	30.5	27.4	65	54	12.7286	2.5728	1.9903	4.9767	14.8584	1.2811	9.0263	44.6222	03/09/2020	05:09:00	57.5692	26.9302	0.4063321502694625	84.11095000000003	-0.43667553710572465	0.5466683962107945	-0.8848948049036018	-0.9884425892910709	0.5847571142100522	-0.6415514987009123	Russ	-0.9513787780705675	Test active	10 ms
[truncated: 1,147 more rows]
