# Supplementary material for: Paradoxical facilitation alongside interhemispheric inhibition
Source: Exp Brain Res. 2021 Sep 2;239(11):3303–13. doi: 10.1007/s00221-021-06183-9 (PMC8541949; doi:10.1007/s00221-021-06183-9)
Supplement: Supplementary file 9 — Supplementary file9 (R 23 kb) [file 221_2021_6183_MOESM9_ESM.r]

library("tidyverse")
library("lme4")
library("merTools")
library("lmerTest")
library("boot")
library("pbkrtest")
library("arm")
setwd('~/your_working_directory_here')
getwd()
set.seed(42)

###############
###read data###
###############
dat2b_ihi<-read_csv("Belyk_EBR_ParadoxicalFacilitation_OpenData.csv")
#experiment 2 followed pilot data in S1. Iteration b added more participants at the journal's behest 

######################
###custom functions###
######################
#preferred ggplot themes
theme_mb<-function(){
  theme_light(base_size=16) %+replace% 
    theme(strip.background = element_rect(fill="grey95"),
          strip.text.x = element_text(colour="black"),
          strip.text.y = element_text(colour="black", angle=270))
}

############## #wranglong already complete in Belyk_EBR_ParadoxicalFacilitation_OpenData.csv
###wrangle###
##############

Test_list<-list()
subjects <- unique(dat2b$Subject)
for(s in 1:length(subjects)){ #loop through subjects
  Test_list[[s]]<-dat2b_TestOnly %>% 
    filter(Subject == subjects[s]) %>%  #find data for this subject only
    group_by(Condition) %>%
    summarise(Test = median(Test_EMG, na.rm=T), Conditioning = median(Cond_EMG, na.rm=T)) #get medians
}

#more useful data
dat2b_ihi<-dat2b %>% filter(IHI != "TestOnly")
dat2b_ihi$Inhibition_ratio <- NA
dat2b_ihi$Inhibition <- NA

#calculate inhibition
for(i in 1:dim(dat2b_ihi)[1]) { #loop through rows
  sub_index<-which(subjects == dat2b_ihi$Subject[i]) #index for matching participant to test only medians
  
  #find relevant test only value specific to participant
  if(dat2b_ihi$Condition[i] == "AA") TO <- Test_list[[sub_index]]$Test[1]
  if(dat2b_ihi$Condition[i] == "AR")  TO <- Test_list[[sub_index]]$Test[2]  
  if(dat2b_ihi$Condition[i] == "RR")  TO <- Test_list[[sub_index]]$Test[3]
  
  #calculate inhibition
  dat2b_ihi$Inhibition_ratio[i] <- dat2b_ihi$Test_EMG[i] / TO #by ratio, preferred by literature
  dat2b_ihi$Inhibition[i] <-       TO - dat2b_ihi$Test_EMG[i] #by subtraction, statistically sensible
}

#fix classes
dat2b_ihi$IHI <- as.factor(dat2b_ihi$IHI)
dat2b_ihi$Subject <- as.factor(dat2b_ihi$Subject)

#fix levels
dat2b_ihi$Condition<-as.factor(dat2b_ihi$Condition)
dat2b_ihi$Condition<-relevel(dat2b_ihi$Condition, "AR")
dat2b_ihi$Condition<-relevel(dat2b_ihi$Condition, "RR")

#remove all trials where any predictor is NA, PBmodcomp doesn't like it
dim(dat2b_ihi)
dat2b_ihi<-dat2b_ihi %>%
  filter(is.na(Test_EMG)==F)%>%
  filter(is.na(Cond_EMG)==F)%>%
  filter(is.na(Condition)==F)%>%
  filter(is.na(Cond_Dist_to_Target)==F)%>%
  filter(is.na(Cond_Target_Error)==F)%>%
  filter(is.na(Cond_Angular_Error)==F)%>%
  filter(is.na(Cond_Twist_Error)==F)%>%
  filter(is.na(Test_Dist_to_Target)==F)%>%
  filter(is.na(Test_Target_Error)==F)%>%
  filter(is.na(Test_Angular_Error)==F)%>%
  filter(is.na(Test_Twist_Error)==F)%>%
  filter(is.na(Subject)==F)%>%
  filter(is.na(IHI)==F)%>%
  filter(is.na(Inhibition)==F)%>%
  filter(is.na(Inhibition_ratio)==F)
dim(dat2b_ihi)

##########################
###Normalize covariates###
##########################
#add columns
dat2b_ihi$Cond_Target_Norm <- NA
dat2b_ihi$Cond_Angular_Norm <- NA
dat2b_ihi$Cond_Twist_Norm <- NA

dat2b_ihi$Test_Target_Norm <- NA
dat2b_ihi$Test_Angular_Norm <- NA
dat2b_ihi$Test_Twist_Norm <- NA

#center and scale targeting error metric
for(s in subjects){ #loop through subjects
  sub_index <- which(dat2b_ihi$Subject == s) #get rows
  
  #ah shit, gott rename columns mapping alpha/beta onto cond/test
  dat2b_ihi$Cond_Target_Norm[sub_index] <-scale(dat2b_ihi$Cond_Target_Error[sub_index])  
  dat2b_ihi$Cond_Angular_Norm[sub_index] <-scale(dat2b_ihi$Cond_Angular_Error[sub_index])  
  dat2b_ihi$Cond_Twist_Norm[sub_index] <-scale(dat2b_ihi$Cond_Twist_Error[sub_index])  
  
  dat2b_ihi$Test_Target_Norm[sub_index] <-scale(dat2b_ihi$Test_Target_Error[sub_index])  
  dat2b_ihi$Test_Angular_Norm[sub_index] <-scale(dat2b_ihi$Test_Angular_Error[sub_index])  
  dat2b_ihi$Test_Twist_Norm[sub_index] <-scale(dat2b_ihi$Test_Twist_Error[sub_index])    
}

#################################
###Hunt for targeting outliers### 
#################################
#I don't see the same long-tail behaviour as in our pilot studies. keep all, use covariates
ggplot(dat2b_ihi, aes(x=Cond_Target_Norm))+
  geom_density()
ggplot(dat2b_ihi, aes(x=Cond_Angular_Norm))+
  geom_density()
ggplot(dat2b_ihi, aes(x=Cond_Twist_Norm))+
  geom_density()
ggplot(dat2b_ihi, aes(x=Test_Target_Norm))+
  geom_density()
ggplot(dat2b_ihi, aes(x=Test_Angular_Norm))+
  geom_density()
ggplot(dat2b_ihi, aes(x=Test_Twist_Norm))+
  geom_density()

#1SD scaled as per barret
dat2b_ihi<-dat2b_ihi%>%
  mutate(Cond_EMG_scaled =scale(Cond_EMG))

#In case we need a random effect of experimenter MB ran S03-S08, RB the
dat2b_ihi$"Experimenter"<-"Russ"
dat2b_ihi<-dat2b_ihi%>%
  mutate(Experimenter= replace(Experimenter,  Subject=="S03" |Subject=="S04" |Subject=="S05" |Subject=="S06" |Subject=="S07" |Subject=="S08","Michel"))
dat2b_ihi$"Experimenter"<-as.factor(dat2b_ihi$"Experimenter")

#############################
###some summary statistics###
#############################
dat2b_ihi %>%
  group_by(Subject, Condition) %>%
  summarise(med_MEP=median(Test_EMG),mean_MEP=mean(Test_EMG)) %>%
  ungroup()%>%
  group_by(Condition) %>%
  summarise(med_MEP=median(med_MEP),mean_MEP=mean(mean_MEP), sd=sd(mean_MEP, na.rm=TRUE))

Test_tibble<-Test_list[[1]]
for(i in 2:length(Test_list)-1){
  Test_tibble<-rbind(Test_tibble,Test_list[[i]])
}
Test_tibble %>%
  group_by(Condition) %>%
  summarise(mean=mean(Test, na.rm=TRUE), sd=sd(Test, na.rm =TRUE))

Test_tibble %>%
  group_by(Condition) %>%
  summarise(mean=mean(Conditioning, na.rm=TRUE), sd=sd(Conditioning, na.rm =TRUE))
########e#########################
###Linear model of differences###
#################################
mod_inhibit_dif<-lmer(Inhibition ~  #including all covariates here
                        IHI+Condition*Cond_EMG #dropped IHI interaction. It caused fit problems and was not preffered by AIC anyway
                      +Cond_Target_Norm +Cond_Twist_Norm+Cond_Angular_Norm
                      +Test_Target_Norm +Test_Twist_Norm+Test_Angular_Norm+
                        (1|Subject)+(0+Cond_EMG|Subject)
                      ,REML=F
                      ,control =lmerControl(optimizer = "bobyqa", optCtrl=list(maxfun=1e5))  #fiddle with optimizers
                      ,data=dat2b_ihi)
mod_inhibit_dif_stnd<-standardize(mod_inhibit_dif) #useful for standardized ffx estimates as effect size

#fails for now testing with few SS. hopefully this
relgrad <- with(mod_inhibit_dif@optinfo$derivs,solve(Hessian,gradient)) #is this less than about 0.0001? If so can probably ignore convergence warnings
max(abs(relgrad)) #good enough

AIC(mod_inhibit_dif) #chose Condition:Cond_EMG over IHI*Cond_EMG based on AIC
anova(mod_inhibit_dif)

#simple assumption checks
pdf("plots/Diff_QQ.pdf") #pretty good
qqnorm(scale(residuals(mod_inhibit_dif))) #something weird here, but should be fine with bootstrapping
abline(a=0,b=1)
dev.off()

pdf("plots/Diff_dispersion.pdf") #pretty good
plot(mod_inhibit_dif, main="Dispersion of Differences Model") #pretty bad
dev.off()

anova(mod_inhibit_dif_stnd)
fixef(mod_inhibit_dif_stnd)

###Individual differences###
rfx_sizes_dif<-ranef(mod_inhibit_dif_stnd)$Subject[,2] + fixef(mod_inhibit_dif_stnd)["z.Cond_EMG"]
range(rfx_sizes_dif)
median(rfx_sizes_dif)

#individual differences
intercepts_dif<-ranef(mod_inhibit_dif)$Subject[,1] + fixef(mod_inhibit_dif)[1] #intercepts
slopes_dif<-ranef(mod_inhibit_dif)$Subject[,2] + fixef(mod_inhibit_dif)["Cond_EMG"] #intercepts

pdf(file="plots/RFX_dif_R1.pdf", width=3, height=4)
plot(NA,ylim=c(-150,150),xlim=c(0,700), ylab="MEP inhibition (uV)", xlab= "CS MEPs (uV)", main="Individual differences")
abline(h=0, col="lightgrey", lty=1)
for(i in 1: length(slopes_dif)){
  abline(a=intercepts_dif[i], b=slopes_dif[i],lty=i)
}
dev.off()

#############################
###prediction for plotting###
#############################
#levels to predict at
newdata<-expand.grid(seq(from=0,to=700, by=100), unique(dat2b_ihi$IHI),unique(dat2b_ihi$Condition),0,0,0,0,0,0)

names(newdata)<-c("Cond_EMG","IHI","Condition","Cond_Target_Norm","Cond_Twist_Norm","Cond_Angular_Norm","Test_Target_Norm", "Test_Twist_Norm","Test_Angular_Norm")
newdata$Subject<-"New" #new subject

#bootsrap mean estiamtes and CI
PredFun <- function(.) predict(.,newdata=newdata, type="response", allow.new.levels=T) #added type arg later. used unlogodds to make up for it
system.time(mod_inhibit_dif_boot<-bootMer(mod_inhibit_dif, PredFun, nsim = 5000,  #about 90 minutes by a workhorse
                                          re.form=NULL, type="parametric",
                                          .progress = "txt", PBargs=list(style=3)#progress bar. silenced by parallel :()
                                          #parallel = "multicore", ncpus = 4)
)) #parallel computing

mod_inhibit_dif_boot_mean = apply(mod_inhibit_dif_boot$t, 2, function(x) mean(x))
mod_inhibit_dif_boot_lower = apply(mod_inhibit_dif_boot$t, 2, function(x) as.numeric(quantile(x, probs=.025, na.rm=TRUE)))
mod_inhibit_dif_boot_upper = apply(mod_inhibit_dif_boot$t, 2, function(x) as.numeric(quantile(x, probs=.975, na.rm=TRUE)))

###Plot accuracy estimates
#make plot friendly tibble
mod_inhibition_dif_booties<-tibble(Inhibition=mod_inhibit_dif_boot_mean,lower=mod_inhibit_dif_boot_lower,upper=mod_inhibit_dif_boot_upper)
mod_inhibition_dif_booties<-mod_inhibition_dif_booties %>% mutate(Conditioning_EMG=newdata$Cond_EMG,IHI=as.factor(newdata$IHI), Condition=as.factor(newdata$Condition))

#rejig for prettier plotting)
mod_inhibition_dif_booties$Hands<-NA
mod_inhibition_dif_booties<-mod_inhibition_dif_booties %>% mutate(Hands=replace(Hands, Condition=="RR","Both resting")) %>%
  mutate(Hands=replace(Hands, Condition=="AA","Both active")) %>%
  mutate(Hands=replace(Hands, Condition=="AR","Test active"))
mod_inhibition_dif_booties$"Hands"<-fct_relevel(mod_inhibition_dif_booties$"Hands", "Both resting","Test active","Both active")

mod_inhibition_dif_booties$IHIms<-NA
mod_inhibition_dif_booties<-mod_inhibition_dif_booties %>%
  mutate(IHIms=replace(IHIms, IHI=="IHI 0.01 S","10 ms")) %>%
  mutate(IHIms=replace(IHIms, IHI=="IHI 0.05 S","50 ms"))

###plots
ggplot(mod_inhibition_dif_booties, aes(x=Conditioning_EMG, y = Inhibition, colour=Hands))+
  geom_line(position=position_dodge(w=0.1))+
  geom_ribbon(aes(ymin=lower,ymax=upper, fill=Hands), alpha=0.25)+
  facet_grid(.~IHIms)+
  ggtitle("Paradoxical facilitation")+
  labs(x="cMEP (uV)", y="MEP inhibition (uV)")+
  theme_bw()+
  theme(axis.text=element_text(size=12),axis.title=element_text(size=12,face="bold"),title=element_text(size=12,face="bold"))
ggsave("plots/Paradoxical_Facilitation_dif.pdf", height=3,width=6.5)

##############################
###bootstrap for inference####
##############################
###difference measure
#Inhibition ~  #including all covariates here
#  IHI*Condition*Cond_EMG
#+Cond_Target_Norm +Cond_Twist_Norm+Cond_Angular_Norm
#+Test_Target_Norm +Test_Twist_Norm+Test_Angular_Norm

#reduced interactions
#I = IHI, C = Condition, E = EMG

mod_inhibit_dif_mains<-update(mod_inhibit_dif_stnd, .~. -Condition:z.Cond_EMG)
mod_inhibit_dif_I<-update(mod_inhibit_dif_mains, .~. -c.IHI)
mod_inhibit_dif_C<-update(mod_inhibit_dif_mains, .~. -Condition)
mod_inhibit_dif_E<-update(mod_inhibit_dif_mains, .~. -z.Cond_EMG)

set.seed(42) #for replicability
(PB_dif_CE<-PBmodcomp(mod_inhibit_dif_snd, mod_inhibit_dif_mains,  nsim=5000))
(PB_I_dif<-PBmodcomp(mod_inhibit_dif_mains, mod_inhibit_dif_I,  nsim=5000))
(PB_C_dif<-PBmodcomp(mod_inhibit_dif_mains, mod_inhibit_dif_C,  nsim=5000))
(PB_E_dif<-PBmodcomp(mod_inhibit_dif_mains, mod_inhibit_dif_E,  nsim=5000))

###standardized effect sizes as per Gelman
fixef(mod_inhibit_dif_stnd)

##############################
####Linear model of ratios####
##############################
mod_inhibit_rat<-lmer(Inhibition_ratio ~  #including all covariates here
                        IHI+Condition*Cond_EMG #dropped IHI interaction. It caused fit problems and was not preffered by AIC anyway
                      +Cond_Target_Norm +Cond_Twist_Norm+Cond_Angular_Norm
                      +Test_Target_Norm +Test_Twist_Norm+Test_Angular_Norm+
                        (1|Subject)+(0+Cond_EMG|Subject)
                      ,REML=F
                      ,control =lmerControl(optimizer = "bobyqa", optCtrl=list(maxfun=1e5))  #fiddle with optimizers
                      ,data=dat2b_ihi)
mod_inhibit_rat_stnd<-standardize(mod_inhibit_rat) #useful for standardized ffx estimates as effect size

#fails for now testing with few SS. hopefully this
relgrad <- with(mod_inhibit_rat@optinfo$derivs,solve(Hessian,gradient)) #is this less than about 0.0001? If so can probably ignore convergence warnings
max(abs(relgrad)) #good enough

AIC(mod_inhibit_rat)
anova(mod_inhibit_rat)
fixef(mod_inhibit_rat)

#simple assumption checks
pdf("plots/Ratio_dispersion.pdf")
plot(mod_inhibit_rat, main="Dispersion of Ratio Model") #pretty bad
dev.off()

pdf("plots/Ratio_QQ.pdf")
qqnorm(scale(residuals(mod_inhibit_rat)), main="Quantile-Quantile Plot of Ratio Model") #aweful
abline(a=0,b=1)
dev.off()

pdf("plots/Ratio_residuals.pdf")
plot(density(residuals(mod_inhibit_rat)), main="Residuals Plot of Ratio Model", type="l") #skewed
dev.off()

##############################
####Linear model of ratios####
##############################
#bootsrap mean estiamtes and CI
system.time(mod_inhibit_rat_boot<-bootMer(mod_inhibit_rat, PredFun, nsim = 5000,  #about 90 minutes by a workhorse
                                          re.form=NULL, type="parametric",
                                          .progress = "txt", PBargs=list(style=3)#progress bar. silenced by parallel :()
                                          #parallel = "multicore", ncpus = 4)
)) #parallel computing

mod_inhibit_rat_boot_mean = apply(mod_inhibit_rat_boot$t, 2, function(x) mean(x))
mod_inhibit_rat_boot_lower = apply(mod_inhibit_rat_boot$t, 2, function(x) as.numeric(quantile(x, probs=.025, na.rm=TRUE)))
mod_inhibit_rat_boot_upper = apply(mod_inhibit_rat_boot$t, 2, function(x) as.numeric(quantile(x, probs=.975, na.rm=TRUE)))

###Plot accuracy estimates
#make plot friendly tibble
mod_inhibition_rat_booties<-tibble(Inhibition=mod_inhibit_rat_boot_mean,lower=mod_inhibit_rat_boot_lower,upper=mod_inhibit_rat_boot_upper)
mod_inhibition_rat_booties<-mod_inhibition_rat_booties %>% mutate(Conditioning_EMG=newdata$Cond_EMG,IHI=as.factor(newdata$IHI), Condition=as.factor(newdata$Condition))

#rejig for prettier plotting)
mod_inhibition_rat_booties$Hands<-NA
mod_inhibition_rat_booties<-mod_inhibition_rat_booties %>% mutate(Hands=replace(Hands, Condition=="RR","Both resting")) %>%
  mutate(Hands=replace(Hands, Condition=="AA","Both active")) %>%
  mutate(Hands=replace(Hands, Condition=="AR","Test active"))
mod_inhibition_rat_booties$"Hands"<-fct_relevel(mod_inhibition_rat_booties$"Hands", "Both resting","Test active","Both active")

mod_inhibition_rat_booties$IHIms<-NA
mod_inhibition_rat_booties<-mod_inhibition_rat_booties %>%
  mutate(IHIms=replace(IHIms, IHI=="IHI 0.01 S","10 ms")) %>%
  mutate(IHIms=replace(IHIms, IHI=="IHI 0.05 S","50 ms"))

###plots
ggplot(mod_inhibition_rat_booties, aes(x=Conditioning_EMG, y = Inhibition, colour=Hands))+
  geom_line(position=position_dodge(w=0.1))+
  geom_ribbon(aes(ymin=lower,ymax=upper, fill=Hands), alpha=0.25)+
  facet_grid(.~IHIms)+
  ggtitle("Paradoxical facilitation")+
  labs(x="cMEP (uV)", y="MEP ratio")+
  theme_bw()+
  theme(axis.text=element_text(size=12),axis.title=element_text(size=12,face="bold"),title=element_text(size=12,face="bold"))
ggsave("plots/Paradoxical_Facilitation_rat.pdf", height=3,width=6.5)

##############################
###bootstrap for inference####
##############################
###ratio measure
#reduced interactions
#I = IHI, C = Condition, E = EMG

mod_inhibit_rat_mains<-update(mod_inhibit_rat_stnd, .~. -Condition:z.Cond_EMG)
mod_inhibit_rat_I<-update(mod_inhibit_rat_mains, .~. -c.IHI)
mod_inhibit_rat_C<-update(mod_inhibit_rat_mains, .~. -Condition)
mod_inhibit_rat_E<-update(mod_inhibit_rat_mains, .~. -z.Cond_EMG)

set.seed(42) #for replicability
(PB_CE_rat<-PBmodcomp(mod_inhibit_rat_stnd, mod_inhibit_rat_mains,  nsim=5000))
(PB_I_rat<-PBmodcomp(mod_inhibit_rat_mains, mod_inhibit_rat_I,  nsim=5000))
(PB_C_rat<-PBmodcomp(mod_inhibit_rat_mains, mod_inhibit_rat_C,  nsim=5000))
(PB_E_rat<-PBmodcomp(mod_inhibit_rat_mains, mod_inhibit_rat_E,  nsim=5000))

###standardized effect sizes as per Gelman
fixef(mod_inhibit_rat_stnd)

###Individual differences###
rfx_sizes_rat<-ranef(mod_inhibit_rat_stnd)$Subject[,2] + fixef(mod_inhibit_rat_stnd)["z.Cond_EMG"]
range(rfx_sizes_rat)
median(rfx_sizes_rat)

#individual differences
intercepts_rat<-ranef(mod_inhibit_rat)$Subject[,1] + fixef(mod_inhibit_rat)[1] #intercepts
slopes_rat<-ranef(mod_inhibit_rat)$Subject[,2] + fixef(mod_inhibit_rat)["Cond_EMG"] #intercepts

pdf(file="plots/RFX_rat_R1.pdf", width=3, height=4)
plot(NA,ylim=c(0,3),xlim=c(0,700), ylab="MEP ratio", xlab= "CS MEPs (uV)", main="Individual differences")
abline(h=0, col="lightgrey", lty=1)
for(i in 1: length(slopes_rat)){
  abline(a=intercepts_rat[i], b=slopes_rat[i],lty=i)
}
dev.off()

##########################
###distribution of cEMG###
##########################
#pre-activating the test had increases conditioned hand MEPs for some damn reason


#rejig for prettier plotting
dat2b_ihi<-dat2b_ihi %>% mutate(IHI = paste("IHI", IHI, "S", sep=" "))
dat2b_ihi$Hands<-NA
dat2b_ihi<-dat2b_ihi %>% mutate(Hands=replace(Hands, Condition=="RR","Both resting")) %>%
  mutate(Hands=replace(Hands, Condition=="AA","Both active")) %>%
  mutate(Hands=replace(Hands, Condition=="AR","Test active"))
dat2b_ihi$"Hands"<-fct_relevel(dat2b_ihi$"Hands", "Both resting","Test active","Both active")

#rejig IHI labels
dat2b_ihi<-dat2b_ihi %>%
  mutate(IHIms=as.character(IHI)) %>%
  mutate(IHIms=replace(IHIms, IHIms=="IHI 0.01 S","10 ms")) %>%
  mutate(IHIms=replace(IHIms, IHIms=="IHI 0.05 S","50 ms")) %>%
  mutate(IHIms=as.factor(IHIms))

ggplot(dat2b_ihi,aes(x=Cond_EMG,colour=Hands,fill=Hands))+
  geom_density(alpha=0.25)+
  labs(x="Conditioning pulse MEP (uV)", y="Density")+
  ggtitle("Distribution of cMEPs")+
  facet_grid(IHIms~.)+
  theme_mb()+
  theme(axis.text=element_text(size=12),axis.title=element_text(size=12,face="bold"),title=element_text(size=12,face="bold"), panel.spacing = unit(2, "lines"))+
  geom_rug(size=0.25)
ggsave("plots/cMEP_distribution.pdf", height=3,width=6.5)

###################################
###RESPONSE TO REVIEWER COMMENTS###
###################################
###EBR submission 2 revision 1
###Reviewer 2 comment 1: compute Percentage Bend correlation for each participant/condition

##Percentage Bend
#test
library(asbio)

#simulate data from normal distributions
sims=1000
pb_sims<-data.frame(nrow=sims, ncol=2)
names(pb_sims)<-c("r","p")
for(i in 1:sims){
  x<-rnorm(100)
  y<-rnorm(100)
  bend<-r.pb(x,y)
  pb_sims[i,"r"] <-bend$"r.bp"
  pb_sims[i,"p"] <-bend$"P(T>t*)"
}

plot(hist(pb_sims$r)) #r values normally distributed as expected
plot(hist(pb_sims$p)) #p-values uniformly distributed

dat_bend<-as_tibble(data.frame(Participant=NA, Hands=NA, Interval=NA, r=NA,t=NA, p=NA))  #dataframe for saving output
i=0 #for iterating through rows of data frame
for(s in levels(dat2b_ihi$Subject)){ #loop throught participant
  for(h in levels(dat2b_ihi$Hands)){ #loop through hand configurations
    for(ihi in unique(dat2b_ihi$IHI)){ #loop through hand configurations
      
      i=i+1
      bend_tmp_dat<-dat2b_ihi %>%
        filter(Subject==s & Hands == h& IHI == ihi) %>%
        dplyr::select(Inhibition, Cond_EMG)
      
      dat_bend[i,"Participant"] = s
      dat_bend[i,"Hands"] = h #hands instead of condition for clearer plotting
      dat_bend[i,"Interval"] = ihi
      if(dim(bend_tmp_dat)[1]==0) next #some participants/conditions are empty. If so, skip iteration
      
      this_bend<-with(bend_tmp_dat, r.pb(Inhibition,Cond_EMG)) #comput Wilcox's Percentage Bend
      
      #note outputs
      dat_bend[i,"r"] = this_bend$"r"
      dat_bend[i,"t"] = this_bend$"t*"
      dat_bend[i,"p"] = this_bend$"P(T>t*)"
    }  
  } 
}

#estimates for plotting
library("effects")

bend_lm<-lm(r~Hands*Interval, data=dat_bend)

bend.effects<-Effect(c("Hands","Interval"),bend_lm, confint=T)
preds<-bend.effects$x
PB_r<-bend.effects$fit
bend.plotalble<-cbind(bend.effects$x,bend.effects$fit,bend.effects$lower,bend.effects$upper)
names(bend.plotalble)<-c("Hands","Interval","r", "lower","upper")
bend.plotalble <-bend.plotalble %>%
  mutate(Hands= fct_relevel(Hands, "Both resting","Test active")) %>%
  mutate(Interval= as.character(Interval))%>%
  mutate(Interval= replace(Interval, str_detect(Interval, "IHI 0.05 S"),"50 ms"))%>%
  mutate(Interval= replace(Interval, str_detect(Interval, "IHI 0.01 S"),"10 ms"))

ggplot(bend.plotalble, aes(x=Hands, y=r, color=Hands))+
  geom_point(size=2)+
  geom_linerange(aes(ymin=lower, ymax=upper))+
  facet_grid(.~Interval)+
  ggtitle("Wilcox Percentage Bend")+
  ylim(-0.5,0.5)+
  theme_mb()+
  theme(axis.text.x = element_text(angle = 45, vjust = 0.5, hjust=0.5))
ggsave("plots/Percentage_Bend.pdf", height=6,width=6.5)

###Reviewer 2 comment 2: needs raw data plotting
#trying hexgrid as a comprimise summary. Doesn't really address the problem
ggplot(dat2b_ihi, aes(x=Cond_EMG, y=Inhibition))+
  geom_hex()+
  geom_smooth()+
  facet_grid(Hands~.)
theme_mb()

#plot all points and fits. What a mess!
ggplot(dat2b_ihi, aes(x=Cond_EMG, y=Inhibition, color=Subject))+
  geom_point(size=0.25)+
  geom_smooth(method="lm", se=F)+
  facet_grid(~Hands)+
  theme_mb()

#same for ratios. way ugly.
ggplot(dat2b_ihi, aes(x=Cond_EMG, y=Inhibition_ratio, color=Subject))+
  geom_point(size=0.25)+
  geom_smooth(method="lm", se=F)+
  facet_grid(~Hands)+
  theme_mb()

#spread participants across plots. Better
dat2b_ihi %>% 
  filter(IHIms == "10 ms") %>%
  ggplot(aes(x=Cond_EMG, y=Inhibition, color=Hands))+
  geom_point(size=0.175)+
  geom_smooth(method="lm", se=F, size=0.25)+
  facet_wrap(vars(Subject), nrow=3)+
  xlab("CS MEPs (uV)")+
  ylab("Inhibition (uV reduction)")+
  ggtitle("10 ms Interhemispheric Intervals")+
  theme_mb()+
  theme(axis.text.x = element_text(angle = 45, vjust = 0.5, hjust=0.5,size=8))
ggsave("plots/Paradoxical_Facilitation_dif_bySubject_10ms.pdf", height=5,width=8.5)

dat2b_ihi %>% 
  filter(IHIms == "50 ms") %>%
  ggplot(aes(x=Cond_EMG, y=Inhibition, color=Hands))+
  geom_point(size=0.125)+
  geom_smooth(method="lm", se=F, size=0.25)+
  facet_wrap(vars(Subject), nrow=3)+
  xlab("CS MEPs (uV)")+
  ylab("Inhibition (uV reduction)")+
  ggtitle("50 ms Interhemispheric Intervals")+
  theme_mb()+
  theme(axis.text.x = element_text(angle = 45, vjust = 0.5, hjust=0.5,size=8))
ggsave("plots/Paradoxical_Facilitation_dif_bySubject_50ms.pdf", height=5,width=8.5)
