# Supplementary material for: Paradoxical facilitation alongside interhemispheric inhibition
Source: Exp Brain Res. 2021 Sep 2;239(11):3303–13. doi: 10.1007/s00221-021-06183-9 (PMC8541949; doi:10.1007/s00221-021-06183-9)
Supplement: Supplementary file 10 — Supplementary file10 (PY 11 kb) [file 221_2021_6183_MOESM10_ESM.py]

print "It begins"
import serial
import random
import time
import os
import sys
import datetime
import glob
now = datetime.datetime.now()
from magpy import magstim


#function for waiting patiently
#tested to work well on mac. nothing works well on winblows
#sub-ms accuracy
def busy_wait(tr):
	current_time = time.time()
	while (time.time() < current_time + tr):
		pass

#function for getting the dumb port names
def serial_ports():
    """ Lists serial port names

        :raises EnvironmentError:
            On unsupported or unknown platforms
        :returns:
            A list of the serial ports available on the system
    """
    if sys.platform.startswith('win'):
        ports = ['COM%s' % (i + 1) for i in range(256)]
    elif sys.platform.startswith('linux') or sys.platform.startswith('cygwin'):
        # this excludes your current terminal "/dev/tty"
        ports = glob.glob('/dev/tty[A-Za-z]*')
    elif sys.platform.startswith('darwin'):
        ports = glob.glob('/dev/tty.*')
    else:
        raise EnvironmentError('Unsupported platform')

    result = []
    for port in ports:
        try:
            s = serial.Serial(port)
            s.close()
            result.append(port)
        except (OSError, serial.SerialException):
            pass
    return result

###########################
###ABOUT THE PARTICIPANT###
###########################
#prompt user
ID = raw_input("Enter Participant ID?")
print "I hope " + ID + " is comfortable."

alpha_sample = raw_input("What number will the next sample be in the ALPHA window?")
print alpha_sample + " is a big number!"

beta_sample = raw_input("What number will the next sample be in the BETA window?")
print beta_sample + " is also a number."

emg1 = raw_input("Where is EMG channel 1?")
print "The " + emg1 + " sounds like a great place for an EMG channel."

emg2 = raw_input("Where is EMG channel 2?")
print "The " + emg2 + " is even better!"

##############################
###CONNECT WITH STIMULATORS###
##############################
print "Searching for serial ports..."
#if __name__ == '__main__': #I'm not sure that I need this line
port_list = serial_ports() #list all serial ports
port1 = port_list[-2] #get second last
port2 = port_list[-1] #get last, that's where they've tended to be
print 'Found these ports'
print port1
print port2

#Find first stimulator
print "Looking for a magnet..."
MagOne = magstim.Magstim(port_list[-2])

MagOne.connect()
print "Found one magnet."

#find second stimulator
print "Looking for another magnet..."
MagTwo = magstim.Magstim(port_list[-1])
MagTwo.connect()
print "Found two magnets!"

##use these to hard fetch serial ports
#MagOne = magstim.Magstim('/dev/tty.usbserial')
#MagTwo = magstim.Magstim('/dev/tty.usbserial1')

##if those port names aren't right try this in terminal:
#> ls /dev/tty.*
#you probably want the last ones

#arm stimulators, this works best neare the magstim.connect commands
#but risks timing out if two slow with the rest of the prompts
MagOne.arm(receipt = True, delay = True)
MagTwo.arm(receipt = True, delay = True)


#read current power settings, assuming these are at MT
MagOneMT = MagOne.getParameters()[1]["magstimParam"]["power"]
MagTwoMT = MagTwo.getParameters()[1]["magstimParam"]["power"]

#hijack power settings to check magnet identify
MagOne.setPower(1)
MagTwo.setPower(2)

###########################
###ABOUT THE STIMULATORS###
###########################
#cue to look for magnet identifiers
print "\n See the magnet numbers on the power display?\n"

stimulator = raw_input("Which NUMBER is the TEST stimulator (1 or 2)?")
print "Oh yea, I guess #" + stimulator + " gets a turn to drive the test."

#Assign magnets to jobs
if stimulator == '1': #then MagOne = test, connect in same order
	TestMag = MagOne
	CondMag = MagTwo
elif stimulator == '2': #then MagTwo = test, connect in opposire order
	TestMag = MagTwo
	CondMag = MagOne

#return to motor threshold
MagOne.setPower(MagOneMT)
MagTwo.setPower(MagTwoMT)

#map numbered MTs onto job MTs
TestMagMT = TestMag.getParameters()[1]["magstimParam"]["power"]
CondMagMT = CondMag.getParameters()[1]["magstimParam"]["power"]

hemisphere = raw_input("Is MagOne pointing at the LEFT or the RIGHT hemisphere?")
print hemisphere + " is my favourite side for the top stimulator to be on."

coil = raw_input("Which coil does MagOne have (ALPHA or BETA)?")
print coil + "? That's fine I guess."

print "..."
print "Jeez you're a chatty . Let's run the experiment already."
print "..."

#a place to save stuff
log_dir = "logs/"
if not os.path.exists(log_dir):
	os.makedirs(log_dir)

#log some very important details
s = open(log_dir+ID+"_settings.txt", "a")
s.write("ID," + str(ID) + "\n")
s.write("When," + now.strftime("%Y-%m-%d %H:%M") + "\n")
s.write("Alpha_First_Sample," + str(alpha_sample) + "\n")
s.write("Beta_First_Sample," + str(beta_sample) + "\n")
s.write("EMG1_Location," + str(emg1) + "\n")
s.write("EMG2_Location," + str(emg2) + "\n")
s.write("MagOne_MT," + str(MagOneMT) +"\n")
s.write("MagTwo_MT," + str(MagTwoMT) +"\n")
s.write("TestMag_MT," + str(TestMagMT) +"\n")
s.write("CondMag_MT," + str(CondMagMT) +"\n")
s.write("TestMag," + str(stimulator) +"\n")
s.write("MagOne_Hemisphere," + str(hemisphere) +"\n")
s.write("MagOne_coil," + str(coil) +"\n")
s.close()

###############################
###set conditions and orders###
###############################
#fixed settings
no_reps = 5
mean_ihi = 0.030
nullPower = CondMagMT
isi = 10 - 2.01

#variable settings
#these sets should have lengths that are integer multiples of eachother
ihi_set = [0.050, 0.010]#time between stimulators, seconds
tp_set = [1, 1.1, 1.2, 1.3] #multiplier for power of test pulse
cp_set = [0.9, 1, 1.1, 1.2] #multiplier for power of conditioning pulse

no_ihi_trials = len(ihi_set) * len(tp_set) * len(cp_set) * no_reps
no_baselines = len(tp_set) * no_reps

#how many trials of each type
each_ihi = no_ihi_trials/len(ihi_set)
each_tp = no_ihi_trials/len(tp_set)/2
each_cp = no_ihi_trials/len(cp_set)

###counter balance
#might break if the set sizes change
#12___________________ ___________________
#12____ ____ ____ ____ ____ ____ ____ ____
#12_ _ _ _ _ _ _ _ _ _ _ _ _ _ _ _ _ _ _ _

ihi = ["TestOnly"] * no_baselines #baseline conditions, per tp
for i in ihi_set:
	ihi = ihi + [i]*each_ihi

tp = tp_set * no_reps #baseline test power, per tp
for j in range(2):
    for i in tp_set:
	       tp = tp + [i]*each_tp

cp = ['NA'] * no_baselines #baseline conditioning power, filler
cp = cp+ cp_set * each_cp

#randomize while maintaining counterbalancing
zped = zip(ihi, tp, cp)

random.shuffle(zped)
ihi, tp, cp = zip(*zped)

no_trials = len(ihi)
##########################
###Main trial structure###
##########################

#logfil header
f = open(log_dir+ID+"_log.csv", "a")
f.write("Trial,IHI,ActualIHI,TPower, CPower, TestMagTemp,CondMagTemp,TestMagPower,CondMagPower\n")
f.close()

print ihi

MagOne.poke(silent = False)
busy_wait(0.05)
MagTwo.poke(silent = False)
busy_wait(0.05)

MagOne.arm(receipt = True, delay = True)
MagTwo.arm(receipt = True, delay = True)

print "Starting in..."
busy_wait(1)
print "...3..."
busy_wait(1)
print "...2..."
busy_wait(1)
print "...1..."
busy_wait(1)


#loop through trials
for t in range(no_trials):
	print 'Starting trial ' + str(t+1) + ' of ' + str(no_trials) #report progress

	if type(ihi[t]) is str:#without units
		print "IHI:" + '\t\t\t' +  str(ihi[t])
		print "Conditionting Power:" + '\t'+ str(cp[t]) + " * MT"
		print "Test Power:" + '\t\t'+ str(tp[t]) + " * MT"

	else: #with units
		print "IHI:"+ '\t\t\t' + str(ihi[t]) + "s"
		print "Conditionting Power:"+ '\t' + str(cp[t]) + " * MT"
		print "Test Power:"+ '\t\t' + str(tp[t]) + " * MT"

	#print '\a' #sound an alarm

	#hard to (serial) port
	TestMag.poke(silent = False)
	busy_wait(0.05)
	CondMag.poke(silent = False)
	busy_wait(0.05)


	#various combinations of stimulators
	#TestMag alone, other stimulator fires a dummy
	if ihi[t] == "TestOnly":
		TestMag.setPower(TestMagMT * tp[t]) #power for test pulse
		CondMag.setPower(nullPower) #empty trigger
		busy_wait(1)

		tStart = time.time() #trial start
		TestMag.quickFire() #first stimulation
		busy_wait(0.03) #wait mean ihi so these trials are no faster
		CondMag.quickFire() #empty-ish trigger
		tEnd = time.time() #trial end

		#make ready the cannons
		TestMag.resetQuickFire()
		CondMag.resetQuickFire()

	#CondMag first
	else:
		CondMag.setPower(CondMagMT * cp[t]) #power for conditioning pulse
		TestMag.setPower(TestMagMT * tp[t]) #power for test pulse
		busy_wait(1)

		this_ihi = ihi[t] #preset ihi
		tStart = time.time() #trial start
		CondMag.quickFire() #first stimulation
		busy_wait(this_ihi) #ihi
		TestMag.quickFire() #second stimulation
		tEnd = time.time() #trial end

		#make ready the cannons
		CondMag.resetQuickFire()
		TestMag.resetQuickFire()


	tActual = tEnd - tStart #actual ihi

	#some extra things to log
	TestMagTemperature = TestMag.getTemperature()[1]["magstimTemp"]["coil1Temp"]
	CondMagTemperature = CondMag.getTemperature()[1]["magstimTemp"]["coil1Temp"]

	TestMagTrialPower = TestMag.getParameters()[1]["magstimParam"]["power"]
	CondMagTrialPower = CondMag.getParameters()[1]["magstimParam"]["power"]

	#log trial info
	f = open(log_dir+ID+"_log.csv", "a")
	f.write(str(t+1) )
	f.write("," + str(ihi[t]))
	f.write("," + str(tActual))
	f.write("," + str(tp[t]))
	f.write("," + str(cp[t]))
	f.write("," + str(TestMagTemperature))
	f.write("," + str(CondMagTemperature))
	f.write("," + str(TestMagTrialPower))
	f.write("," + str(CondMagTrialPower))
	f.write("\n")
	f.close()

	busy_wait(isi) #wait for next trial

	if t == 60:

		#cue experimenter
		print '\a'
		print '\a'
		print '\a'
		print '\a'

		#wait for response
		raw_input("Participant may stretch hand. Press Enter to Continue...")
		print '\a'
		print '\a'
		print '\a'

		#poke and rearm in case on long wait
		MagOne.poke(silent = False)
		busy_wait(0.05)
		MagTwo.poke(silent = False)
		busy_wait(0.05)

		MagOne.arm(receipt = True, delay = True)
		MagTwo.arm(receipt = True, delay = True)
		busy_wait(1)

	if t == 120:

		#cue experimenter
		print '\a'
		print '\a'
		print '\a'

		#wait for response
		raw_input("Participant may stretch hand. Press Enter to Continue...")
		print '\a'
		print '\a'
		print '\a'

		#poke and rearm in case on long wait
		MagOne.poke(silent = False)
		busy_wait(0.05)
		MagTwo.poke(silent = False)
		busy_wait(0.05)

		MagOne.arm(receipt = True, delay = True)
		MagTwo.arm(receipt = True, delay = True)
	else:
		pass
		busy_wait(1)

print "Time to close up shop."

print "Disarming MagOne..."
MagOne.disarm()
print "Disarming MagTwo..."
MagTwo.disarm()
print "Diconnecting from MagOne..."
MagOne.disconnect()
print "Diconnecting from MagTwo..."
MagTwo.disconnect()

print "All done. You did a great job today!\nProbably."
