# Supplementary material for: Paradoxical facilitation alongside interhemispheric inhibition
Source: Exp Brain Res. 2021 Sep 2;239(11):3303–13. doi: 10.1007/s00221-021-06183-9 (PMC8541949; doi:10.1007/s00221-021-06183-9)
Supplement: Supplementary file 13 — Supplementary file12 (RDATA 2595 kb) [file 221_2021_6183_MOESM13_ESM.r]

Archive with 1 entries (1 files):
- 221_2021_6183_MOESM13_ESM.r.out
